# Supplementary material for: An extensive disulfide bond network prevents tail contraction in Agrobacterium tumefaciens phage Milano
Source: Nat Commun. 2024 Jan 26;15:756. doi: 10.1038/s41467-024-44959-z (PMC10811340; doi:10.1038/s41467-024-44959-z)
Supplement: Supplementary file 6 — Supplementary Data 1 [file 41467_2024_44959_MOESM6_ESM.txt]

HEADER    VIRUS                                        
TITLE     Cryo-EM structure of Agrobacterium phage Milano baseplate with receptor binding complex 
COMPND    MOL_ID: 1;
COMPND   2 MOLECULE: BASEPLATE HUB PROTEIN, GP25;
COMPND   3 CHAIN: C1;             
COMPND   4 MOL_ID: 2;
COMPND   5 MOLECULE: TAIL-TUBE, GP21;
COMPND   6 CHAIN: E1, g1, a1, f1;
COMPND   7 MOL_ID: 3;                   
COMPND   8 MOLECULE: BASEPLATE WEDGE 2 PROTEIN, GP29;
COMPND   9 CHAIN: i1, h1, G1, F1;
COMPND  10 MOL_ID: 4;  
COMPND  11 MOLECULE: BASEPLATE WEDGE 1 PROTEIN, GP28;
COMPND  12 CHAIN: j1, H1;
COMPND  13 MOL_ID: 5;  
COMPND  14 MOLECULE: TAIL SHEATH PROTEIN, GP20;
COMPND  15 CHAIN: k1, I1, m1, K1;
COMPND  16 MOL_ID: 6;              
COMPND  17 MOLECULE: BASEPLATE WEDGE 3 PROTEIN, GP30;
COMPND  18 CHAIN: J1, l1;
COMPND  19 MOL_ID: 7;  
COMPND  20 MOLECULE: TAIL SPIKE PROTEIN, GP124;
COMPND  21 CHAIN: P1, Q1, R1, r1, s1, t1;
COMPND  22 MOL_ID: 8;         
COMPND  23 MOLECULE: SHORT TAIL FIBER, GP31;
COMPND  24 CHAIN: Y1, W1, X1, V1, T1, S1, z1, u1, y1, v1, x1, w1;
COMPND  25 MOL_ID: 9;      
COMPND  26 MOLECULE: BASEPLATE CENTER PIECE, GP25; 
COMPND  27 CHAIN: U1, e1;
COMPND  28 MOL_ID: 10;     
COMPND  29 MOLECULE: BASEPLATE CENTRAL SPIKE, GP27;  
COMPND  30 CHAIN: A;
COMPND  31 MOL_ID: 11;  
COMPND  32 MOLECULE: GARLAND FORMING PROTEIN 2, GP127; 
COMPND  33 CHAIN: n, o, q, s, u, w;
COMPND  34 MOL_ID: 12;
COMPND  35 MOLECULE: GARLAND FORMING PROTEIN 1, GP125;
COMPND  36 CHAIN: v, t, r, p, m, l;
COMPND  37 MOL_ID: 13;
COMPND  38 MOLECULE: FE (III) ION;
COMPND  39 CHAIN: B;
REMARK 350   BIOMT1   1  1.000000  0.000000  0.000000        0.00000            
REMARK 350   BIOMT2   1  0.000000  1.000000  0.000000        0.00000            
REMARK 350   BIOMT3   1  0.000000  0.000000  1.000000        0.00000            
REMARK 350   BIOMT1   2 -0.500000 -0.866025  0.000000      739.25746            
REMARK 350   BIOMT2   2  0.866025 -0.500000  0.000000      198.09973            
REMARK 350   BIOMT3   2  0.000000  0.000000  1.000000        0.00000            
REMARK 350   BIOMT1   3 -0.500000  0.866025  0.000000      198.06934            
REMARK 350   BIOMT2   3 -0.866025 -0.500000  0.000000      739.26560            
REMARK 350   BIOMT3   3  0.000000  0.000000  1.000000        0.00000  	 
CRYST1  624.240  624.240  624.240  90.00  90.00  90.00 P 1
SCALE1      0.001602  0.000000  0.000000        0.00000
SCALE2      0.000000  0.001602  0.000000        0.00000
SCALE3      0.000000  0.000000  0.001602        0.00000
SEQRES   1 A  168  PHE GLU ARG HIS VAL PHE LYS GLY ILE GLU HIS THR ASP
SEQRES   2 A  168  THR GLY ALA LEU VAL SER VAL LYS GLY SER GLY THR GLN
SEQRES   3 A  168  GLU GLU ASP VAL PRO VAL ILE ASN SER GLY TYR GLY PHE
SEQRES   4 A  168  THR PRO ALA ALA ASP THR GLU LEU GLU VAL PHE LEU HIS
SEQRES   5 A  168  GLY ASP GLY SER ASP ALA SER ASN LYS PHE ALA THR MET
SEQRES   6 A  168  THR ILE PRO ARG ASN LYS GLN ARG LYS TRP PRO GLU GLY
SEQRES   7 A  168  ALA GLY GLY VAL GLN HIS PRO PHE ASN ALA ASP LYS PHE
SEQRES   8 A  168  VAL GLN PHE ASP ASP ASP SER ILE TRP LEU LYS ASP GLY
SEQRES   9 A  168  LYS PHE THR LEU GLY ASN ASN GLN GLU LEU THR ILE THR
SEQRES  10 A  168  VAL SER ASN GLY LEU VAL THR LEU SER SER ASN ASN GLU
SEQRES  11 A  168  VAL ASP PHE ARG CYS PRO LYS LEU MET HIS ASN GLY VAL
SEQRES  12 A  168  ASN ILE GLY ASP SER HIS VAL HIS PRO GLN LYS PRO ASP
SEQRES  13 A  168  SER GLY GLY ASP SER GLU GLU ASP THR ASP PRO PRO
SEQRES   1C1  326  MET ILE LYS PRO MET ARG ILE PHE ILE GLY GLY GLU GLU
SEQRES   2C1  326  LEU VAL THR TYR THR SER ALA GLN LEU GLN ARG THR LYS
SEQRES   3C1  326  LYS GLN MET THR GLY SER LEU THR VAL GLU ILE PHE LEU
SEQRES   4C1  326  ASP TYR VAL PRO THR LYS PRO THR ILE VAL ASN ALA VAL
SEQRES   5C1  326  ARG GLY LYS GLU ILE LEU VAL TYR ILE MET GLY GLU LEU
SEQRES   6C1  326  ALA PHE THR GLY ALA GLY GLY ASP VAL SER VAL ASN PHE
SEQRES   7C1  326  SER LYS GLY ASN GLY TYR SER VAL THR LEU THR ALA ARG
SEQRES   8C1  326  GLY ARG THR LYS TYR LEU ILE ASP SER SER GLN THR HIS
SEQRES   9C1  326  PRO THR GLY PHE PHE LYS ASN THR SER ASP LYS LYS VAL
SEQRES  10C1  326  ILE GLU THR LEU VAL LYS GLU HIS ASN VAL VAL LEU GLN
SEQRES  11C1  326  TRP ASP ALA GLU GLU ILE ASP GLU PRO LYS VAL THR LEU
SEQRES  12C1  326  ARG ASP GLY ASN ARG ILE TYR ASN GLU ILE PHE GLU ARG
SEQRES  13C1  326  CYS ASN GLN ASN CYS HIS PHE ALA TYR GLU THR ARG ASP
SEQRES  14C1  326  GLY LYS LEU LEU ILE THR ASP GLY THR ASN GLY THR VAL
SEQRES  15C1  326  GLY GLU ASP ILE ILE LEU GLY TYR ASN ILE LEU ASP PHE
SEQRES  16C1  326  SER ALA GLU GLN SER GLU ASP GLN ALA ASN SER GLN ILE
SEQRES  17C1  326  THR VAL LYS GLY HIS ARG THR GLN LYS GLY VAL TRP GLY
SEQRES  18C1  326  ASN ASP ALA ILE VAL GLN PRO VAL GLN THR VAL ALA ASP
SEQRES  19C1  326  SER TRP VAL GLY ALA ASN ILE PRO LEU THR ILE GLN HIS
SEQRES  20C1  326  TYR GLY ASP ALA THR ASN GLU GLY LEU GLN ARG ARG ALA
SEQRES  21C1  326  LYS PHE GLU ALA ASP ARG ARG ALA ALA GLU SER LYS SER
SEQRES  22C1  326  VAL SER VAL THR VAL PHE HIS VAL TRP ASP ILE GLY THR
SEQRES  23C1  326  VAL HIS TYR VAL GLU ILE PRO PRO GLU GLY ILE PHE ASP
SEQRES  24C1  326  VAL LEU GLU CYS VAL SER LEU THR TYR THR VAL ASP ALA
SEQRES  25C1  326  LYS SER THR LEU GLU THR LYS LEU GLU LEU ALA PRO PRO
SEQRES  26C1  326  PRO
SEQRES   1E1  131  CYS ASN LYS GLN ASN GLY VAL LYS ASN ILE LEU ILE THR
SEQRES   2E1  131  PHE THR ASP CYS ASP THR GLN GLU VAL ILE GLY PRO ILE
SEQRES   3E1  131  SER HIS GLU GLN PRO ASP ASP THR LEU PRO THR TYR LYS
SEQRES   4E1  131  ASN CYS ALA TRP THR ASN THR ALA LEU THR ASN GLY TYR
SEQRES   5E1  131  VAL GLN ARG SER ALA SER ASN ALA THR MET THR LEU PRO
SEQRES   6E1  131  VAL VAL ARG ASP LEU ARG VAL PRO LEU ALA PHE TYR GLN
SEQRES   7E1  131  GLY CYS ALA GLN VAL ASP VAL GLN VAL GLU LYS PHE ASP
SEQRES   8E1  131  GLY THR VAL MET THR LEU THR GLU GLY ALA VAL VAL GLU
SEQRES   9E1  131  PRO GLU GLU SER ASP GLY ARG SER VAL THR MET ASN ILE
SEQRES  10E1  131  VAL ALA SER GLU ILE ASP GLU LEU LEU PRO PRO GLY SER
SEQRES  11E1  131  LEU
SEQRES   1F1  393  CYS THR ILE GLN ARG PRO ASP PRO GLN ASP LEU ARG ASN
SEQRES   2F1  393  ASP ILE ALA THR ARG PHE SER THR ASN VAL LEU GLY GLY
SEQRES   3F1  393  ALA PRO ILE ILE PRO GLU SER ASN GLU PHE TYR VAL VAL
SEQRES   4F1  393  SER LEU GLU TYR ALA MET GLN GLU GLU PHE TYR ALA PHE
SEQRES   5F1  393  GLY GLU GLN MET TRP ARG GLU ARG ASP PRO ARG PHE ALA
SEQRES   6F1  393  CYS CYS GLU ASN LEU VAL LYS MET ALA ALA GLU ARG GLY
SEQRES   7F1  393  VAL TYR PRO LYS PRO ALA GLN PHE ALA GLN GLY TYR VAL
SEQRES   8F1  393  ARG MET THR GLY THR PRO GLY SER ALA LEU ASN GLN GLY
SEQRES   9F1  393  LEU ARG PHE GLN PHE GLY ASN GLN THR TYR GLU PRO ALA
SEQRES  10F1  393  SER VAL VAL PRO ASP GLN LEU PRO ALA THR GLY ILE LEU
SEQRES  11F1  393  VAL LEU ARG VAL SER ALA VAL ASN PRO GLY PRO SER GLY
SEQRES  12F1  393  ASN ALA ARG VAL THR ASP GLY THR LEU VAL THR PRO VAL
SEQRES  13F1  393  PRO GLY ILE SER SER ALA VAL THR ALA TYR GLY GLY ASN
SEQRES  14F1  393  PHE CYS GLY GLY SER ASP GLU GLU GLU CYS GLU GLN PHE
SEQRES  15F1  393  ARG THR ARG TYR LEU GLN ARG LEU GLN TYR GLN PRO ARG
SEQRES  16F1  393  PHE THR VAL GLU TRP LEU LYS SER LYS ALA ALA GLU TRP
SEQRES  17F1  393  PRO CYS VAL THR ASP VAL PHE ASP LEU GLY PRO ASN CYS
SEQRES  18F1  393  CYS ALA VAL ASN ALA LEU GLY GLU VAL VAL CYS PRO ASN
SEQRES  19F1  393  ASN PHE GLU PHE TYR VAL LEU PHE ARG ASP THR PHE ASP
SEQRES  20F1  393  CYS GLY LEU ALA PRO GLN CYS VAL VAL ASP GLU ILE THR
SEQRES  21F1  393  ASP TRP LEU PHE GLY SER PRO GLN GLY LEU GLY LEU GLY
SEQRES  22F1  393  GLU ALA GLU PHE GLY ILE CYS GLY LYS VAL ARG THR ALA
SEQRES  23F1  393  ALA PRO VAL LYS LEU ASP ILE ILE LEU ASP GLY LEU SER
SEQRES  24F1  393  CYS ALA THR PRO ALA GLN SER ARG VAL VAL GLU GLU ARG
SEQRES  25F1  393  VAL THR ASP PHE VAL ASN ARG LEU PRO PRO SER THR ASN
SEQRES  26F1  393  LEU THR ILE ASP GLN LEU ARG PHE ILE GLY LEU GLN VAL
SEQRES  27F1  393  LEU GLY PRO SER PHE ASN PHE ASN VAL ALA ILE ARG SER
SEQRES  28F1  393  PRO ASN ASP ALA VAL GLN PRO GLY LEU ARG PHE THR SER
SEQRES  29F1  393  CYS GLY ASP ALA GLU ILE ASP CYS ASP TYR LYS ALA CYS
SEQRES  30F1  393  LEU ASN SER VAL VAL VAL ILE ASN ASN ASN VAL THR THR
SEQRES  31F1  393  SER GLY CYS
SEQRES   1G1  393  CYS THR ILE GLN ARG PRO ASP PRO GLN ASP LEU ARG ASN
SEQRES   2G1  393  ASP ILE ALA THR ARG PHE SER THR ASN VAL LEU GLY GLY
SEQRES   3G1  393  ALA PRO ILE ILE PRO GLU SER ASN GLU PHE TYR VAL VAL
SEQRES   4G1  393  SER LEU GLU TYR ALA MET GLN GLU GLU PHE TYR ALA PHE
SEQRES   5G1  393  GLY GLU GLN MET TRP ARG GLU ARG ASP PRO ARG PHE ALA
SEQRES   6G1  393  CYS CYS GLU ASN LEU VAL LYS MET ALA ALA GLU ARG GLY
SEQRES   7G1  393  VAL TYR PRO LYS PRO ALA GLN PHE ALA GLN GLY TYR VAL
SEQRES   8G1  393  ARG MET THR GLY THR PRO GLY SER ALA LEU ASN GLN GLY
SEQRES   9G1  393  LEU ARG PHE GLN PHE GLY ASN GLN THR TYR GLU PRO ALA
SEQRES  10G1  393  SER VAL VAL PRO ASP GLN LEU PRO ALA THR GLY ILE LEU
SEQRES  11G1  393  VAL LEU ARG VAL SER ALA VAL ASN PRO GLY PRO SER GLY
SEQRES  12G1  393  ASN ALA ARG VAL THR ASP GLY THR LEU VAL THR PRO VAL
SEQRES  13G1  393  PRO GLY ILE SER SER ALA VAL THR ALA TYR GLY GLY ASN
SEQRES  14G1  393  PHE CYS GLY GLY SER ASP GLU GLU GLU CYS GLU GLN PHE
SEQRES  15G1  393  ARG THR ARG TYR LEU GLN ARG LEU GLN TYR GLN PRO ARG
SEQRES  16G1  393  PHE THR VAL GLU TRP LEU LYS SER LYS ALA ALA GLU TRP
SEQRES  17G1  393  PRO CYS VAL THR ASP VAL PHE ASP LEU GLY PRO ASN CYS
SEQRES  18G1  393  CYS ALA VAL ASN ALA LEU GLY GLU VAL VAL CYS PRO ASN
SEQRES  19G1  393  ASN PHE GLU PHE TYR VAL LEU PHE ARG ASP THR PHE ASP
SEQRES  20G1  393  CYS GLY LEU ALA PRO GLN CYS VAL VAL ASP GLU ILE THR
SEQRES  21G1  393  ASP TRP LEU PHE GLY SER PRO GLN GLY LEU GLY LEU GLY
SEQRES  22G1  393  GLU ALA GLU PHE GLY ILE CYS GLY LYS VAL ARG THR ALA
SEQRES  23G1  393  ALA PRO VAL LYS LEU ASP ILE ILE LEU ASP GLY LEU SER
SEQRES  24G1  393  CYS ALA THR PRO ALA GLN SER ARG VAL VAL GLU GLU ARG
SEQRES  25G1  393  VAL THR ASP PHE VAL ASN ARG LEU PRO PRO SER THR ASN
SEQRES  26G1  393  LEU THR ILE ASP GLN LEU ARG PHE ILE GLY LEU GLN VAL
SEQRES  27G1  393  LEU GLY PRO SER PHE ASN PHE ASN VAL ALA ILE ARG SER
SEQRES  28G1  393  PRO ASN ASP ALA VAL GLN PRO GLY LEU ARG PHE THR SER
SEQRES  29G1  393  CYS GLY ASP ALA GLU ILE ASP CYS ASP TYR LYS ALA CYS
SEQRES  30G1  393  LEU ASN SER VAL VAL VAL ILE ASN ASN ASN VAL THR THR
SEQRES  31G1  393  SER GLY CYS
SEQRES   1H1  176  CYS THR VAL ASP VAL ALA ASP ARG ARG LYS ARG PHE TRP
SEQRES   2H1  176  THR THR GLN ILE ALA ALA CYS GLY THR SER SER ASP ASP
SEQRES   3H1  176  CYS GLY ASP CYS ALA ARG PRO GLY LEU GLN LEU MET CYS
SEQRES   4H1  176  ASN GLY GLN GLY GLN VAL THR VAL SER THR ASP ASN TYR
SEQRES   5H1  176  ALA VAL GLY LEU ALA LEU ASN ILE LEU LEU THR ASP ALA
SEQRES   6H1  176  SER LYS ALA ASP THR GLY CYS GLY TRP THR PRO GLY ASN
SEQRES   7H1  176  ARG GLY GLY PHE TRP GLY ASP SER PHE ARG SER ASP ASN
SEQRES   8H1  176  LEU ARG SER GLY SER LYS ILE ARG GLN VAL PRO THR ARG
SEQRES   9H1  176  THR SER MET ARG GLU THR VAL SER LEU ILE ARG ALA TYR
SEQRES  10H1  176  ALA LEU ASP ASP LEU LYS LYS LEU VAL THR TYR GLY VAL
SEQRES  11H1  176  ALA LYS SER VAL ASP VAL ASP LEU THR TYR ARG GLY SER
SEQRES  12H1  176  ASN LYS ILE ASP MET THR VAL ILE ILE GLN GLY VAL ASP
SEQRES  13H1  176  GLY ASN GLU SER ARG VAL GLY LEU THR GLY GLU ARG ILE
SEQRES  14H1  176  SER ASN ALA TRP VAL TRP SER
SEQRES   1I1  498  ASP ALA LEU SER ASP GLY PHE VAL ARG LEU CYS ILE ASP
SEQRES   2I1  498  PRO SER LEU ASN PHE PHE GLY GLU GLY CYS LYS ILE LEU
SEQRES   3I1  498  VAL GLU GLY GLN MET THR ASP ASP GLY SER ALA THR PRO
SEQRES   4I1  498  ASP ALA VAL THR CYS VAL THR SER GLU LEU ASP ILE ILE
SEQRES   5I1  498  GLU ARG PHE GLY GLN GLY SER VAL LEU THR GLU SER LEU
SEQRES   6I1  498  ARG LYS VAL PHE CYS THR CYS LYS SER GLY VAL SER VAL
SEQRES   7I1  498  TYR ALA LEU PRO ARG GLU ASP ALA ALA ALA GLY VAL LYS
SEQRES   8I1  498  ALA VAL TYR THR LEU THR ILE ALA GLY PRO ALA THR THR
SEQRES   9I1  498  ASP GLY ARG VAL GLN LEU TYR MET GLY GLU ALA GLU TYR
SEQRES  10I1  498  ALA VAL ASP ILE GLY VAL ASP ALA GLY ASP THR ALA THR
SEQRES  11I1  498  ASP ILE ALA ALA ALA ILE VAL ALA ALA ILE SER PRO ASP
SEQRES  12I1  498  PHE PRO TYR ALA ALA THR ALA ALA ALA GLY VAL ILE THR
SEQRES  13I1  498  LEU THR ALA ARG ASN ALA GLY THR ILE GLY ASN HIS LEU
SEQRES  14I1  498  SER VAL ILE TYR THR ASN LEU GLY SER CYS THR SER VAL
SEQRES  15I1  498  THR PRO GLU GLY VAL THR VAL THR PHE ALA GLN THR THR
SEQRES  16I1  498  ALA GLY SER VAL ASN PRO THR PRO ASN ASP TYR ALA THR
SEQRES  17I1  498  VAL VAL ASN GLU CYS CYS PHE ALA VAL TYR VAL LEU SER
SEQRES  18I1  498  SER ASP ASP THR ASP TRP GLN GLU ASN LEU ARG ASP TRP
SEQRES  19I1  498  ILE ARG SER ALA TRP ASP CYS SER LYS PRO GLN CYS PHE
SEQRES  20I1  498  GLY HIS GLY TYR VAL PHE ASN LYS GLY THR LEU GLY GLN
SEQRES  21I1  498  VAL LEU ALA ASP GLY ASP ASN SER ALA GLU LEU SER ARG
SEQRES  22I1  498  LEU ALA LEU PRO THR THR TYR PRO VAL LEU PRO TYR LEU
SEQRES  23I1  498  THR ASN ALA ALA TYR GLY ALA LEU SER ALA CYS SER THR
SEQRES  24I1  498  CYS ASN ASN PRO GLU LEU ASN ILE GLN GLY GLN THR PHE
SEQRES  25I1  498  GLY LEU LEU SER CYS ILE ASN MET PRO GLU SER CYS THR
SEQRES  26I1  498  PRO GLY TRP THR PHE GLY GLU VAL THR GLN LEU GLN ALA
SEQRES  27I1  498  ASN GLY PHE VAL VAL SER GLY PRO SER THR THR SER GLY
SEQRES  28I1  498  GLN GLY ASN TYR THR SER PRO TYR ILE TYR ASN ASP VAL
SEQRES  29I1  498  THR ASN TYR LEU ARG ASP GLU LYS ASN ARG PRO ASN ALA
SEQRES  30I1  498  THR PHE ARG ASP ALA SER SER ARG ARG LEU ALA ALA ALA
SEQRES  31I1  498  THR GLY VAL ALA LEU ALA GLU PHE LEU GLN GLN PHE ASN
SEQRES  32I1  498  GLY LEU ALA VAL PHE THR LYS ASN THR ASN ILE ARG THR
SEQRES  33I1  498  GLY ILE ILE GLY THR ASN PRO ARG LEU MET LEU GLY LYS
SEQRES  34I1  498  ILE ARG LYS TRP ALA GLN ASP ASN VAL GLY THR LEU PHE
SEQRES  35I1  498  SER GLU PHE ASP ASN ILE ASN GLU ASP ILE GLN LEU LEU
SEQRES  36I1  498  THR ASP PHE GLU VAL GLN PRO LYS CYS VAL GLY GLN PRO
SEQRES  37I1  498  GLY ILE PHE HIS LEU ASN MET ARG TYR ARG PRO PRO VAL
SEQRES  38I1  498  ARG GLY ALA ARG ILE ASN VAL ASN MET ALA PRO ALA LEU
SEQRES  39I1  498  PHE ASP ASN CYS
SEQRES   1J1  285  MET ASN VAL LEU ILE PRO GLY ILE ASP GLY MET VAL SER
SEQRES   2J1  285  ALA GLY THR LEU GLU TYR THR GLY CYS CYS PRO PRO SER
SEQRES   3J1  285  PHE ALA ASP VAL ASP GLU CYS THR LEU ALA THR ALA PHE
SEQRES   4J1  285  VAL GLY LEU LEU PRO SER GLY PRO LEU TRP ASP ARG PRO
SEQRES   5J1  285  LYS TYR GLU ALA ILE THR THR ILE THR GLU ALA GLY ASN
SEQRES   6J1  285  CYS ALA ALA CYS TRP THR THR ASP HIS CYS PRO THR LEU
SEQRES   7J1  285  VAL ASP TYR ALA VAL ASN VAL GLY ALA ARG LEU ALA SER
SEQRES   8J1  285  VAL ILE GLU ARG THR ILE TRP PRO ALA VAL ARG GLU SER
SEQRES   9J1  285  ASP PRO PHE THR ALA VAL THR SER THR ALA ASP TRP LEU
SEQRES  10J1  285  ASN ARG PHE ASP TRP VAL ASN CYS PHE GLU THR SER CYS
SEQRES  11J1  285  ARG SER LYS GLU LEU GLY GLU LYS THR PRO ILE GLU TYR
SEQRES  12J1  285  MET THR ASP CYS GLY PRO VAL TYR VAL LYS ILE THR TYR
SEQRES  13J1  285  PRO PRO SER LEU GLN GLN ALA PHE GLU SER ALA LEU ILE
SEQRES  14J1  285  LYS SER LEU GLU ARG LEU SER MET GLY ILE ILE LYS ASN
SEQRES  15J1  285  LEU ALA ALA ILE ASN PHE VAL ILE GLU PRO LEU LYS VAL
SEQRES  16J1  285  ARG VAL VAL PRO VAL ASP THR THR ASP ALA CYS GLU ASN
SEQRES  17J1  285  GLU THR LEU CYS VAL VAL LEU GLU LYS THR SER ASP PHE
SEQRES  18J1  285  PHE ASP GLY VAL ASN ALA ASN THR CYS GLY ILE PRO THR
SEQRES  19J1  285  PRO VAL ALA ALA TYR ILE ASP ARG ASP VAL MET GLN LEU
SEQRES  20J1  285  PRO SER ASP LEU ASP LYS TYR ILE TRP PRO GLY HIS MET
SEQRES  21J1  285  ALA ALA GLU CYS ILE VAL ARG SER LEU LEU SER HIS VAL
SEQRES  22J1  285  SER ARG PHE CYS LEU ILE ARG THR GLU GLN ALA PRO
SEQRES   1K1  494  ASP ALA LEU SER ASP GLY PHE VAL ARG LEU CYS ILE ASP
SEQRES   2K1  494  PRO SER LEU ASN PHE PHE GLY GLU GLY CYS LYS ILE LEU
SEQRES   3K1  494  VAL GLU GLY GLN MET THR ASP ASP GLY SER ALA THR PRO
SEQRES   4K1  494  ASP ALA VAL THR CYS VAL THR SER GLU LEU ASP ILE ILE
SEQRES   5K1  494  GLU ARG PHE GLY GLN GLY SER VAL LEU THR GLU SER LEU
SEQRES   6K1  494  ARG LYS VAL PHE CYS THR CYS LYS SER GLY VAL SER VAL
SEQRES   7K1  494  TYR ALA LEU PRO ARG GLU ASP ALA ALA ALA GLY VAL LYS
SEQRES   8K1  494  ALA VAL TYR THR LEU THR ILE ALA GLY PRO ALA THR THR
SEQRES   9K1  494  ASP GLY ARG VAL GLN LEU TYR MET GLY GLU ALA GLU TYR
SEQRES  10K1  494  ALA VAL ASP ILE GLY VAL ASP ALA GLY ASP THR ALA THR
SEQRES  11K1  494  ASP ILE ALA ALA ALA ILE VAL ALA ALA ILE SER PRO ASP
SEQRES  12K1  494  PHE PRO TYR ALA ALA THR ALA ALA ALA GLY VAL ILE THR
SEQRES  13K1  494  LEU THR ALA ARG ASN ALA GLY THR ILE GLY ASN HIS LEU
SEQRES  14K1  494  SER VAL ILE TYR THR ASN LEU GLY SER CYS THR SER VAL
SEQRES  15K1  494  THR PRO GLU GLY VAL THR VAL THR PHE ALA GLN THR THR
SEQRES  16K1  494  ALA GLY SER VAL ASN PRO THR PRO ASN ASP TYR ALA THR
SEQRES  17K1  494  VAL VAL ASN GLU CYS CYS PHE ALA VAL TYR VAL LEU SER
SEQRES  18K1  494  SER ASP ASP THR ASP TRP GLN GLU ASN LEU ARG ASP TRP
SEQRES  19K1  494  ILE ARG SER ALA TRP ASP CYS SER LYS PRO GLN CYS PHE
SEQRES  20K1  494  GLY HIS GLY TYR VAL PHE ASN LYS GLY THR LEU GLY GLN
SEQRES  21K1  494  VAL LEU ALA ASP GLY ASP ASN SER ALA GLU LEU SER ARG
SEQRES  22K1  494  LEU ALA LEU PRO THR THR TYR PRO VAL LEU PRO TYR LEU
SEQRES  23K1  494  THR ASN ALA ALA TYR GLY ALA LEU SER ALA CYS SER THR
SEQRES  24K1  494  CYS ASN ASN PRO GLU LEU ASN ILE GLN GLY GLN THR PHE
SEQRES  25K1  494  GLY LEU LEU SER CYS ILE ASN MET PRO GLU SER CYS THR
SEQRES  26K1  494  PRO GLY TRP THR PHE GLY GLU VAL THR GLN LEU GLN ALA
SEQRES  27K1  494  ASN GLY PHE VAL VAL SER GLY PRO SER THR THR SER GLY
SEQRES  28K1  494  GLN GLY ASN TYR THR SER PRO TYR ILE TYR ASN ASP VAL
SEQRES  29K1  494  THR ASN TYR LEU ARG ASP GLU LYS ASN ARG PRO ASN ALA
SEQRES  30K1  494  THR PHE ARG ASP ALA SER SER ARG ARG LEU ALA ALA ALA
SEQRES  31K1  494  THR GLY VAL ALA LEU ALA GLU PHE LEU GLN GLN PHE ASN
SEQRES  32K1  494  GLY LEU ALA VAL PHE THR LYS ASN THR ASN ILE ARG THR
SEQRES  33K1  494  GLY ILE ILE GLY THR ASN PRO ARG LEU MET LEU GLY LYS
SEQRES  34K1  494  ILE ARG LYS TRP ALA GLN ASP ASN VAL GLY THR LEU PHE
SEQRES  35K1  494  SER GLU PHE ASP ASN ILE ASN GLU ASP ILE GLN LEU LEU
SEQRES  36K1  494  THR ASP PHE GLU VAL GLN PRO LYS CYS VAL GLY GLN PRO
SEQRES  37K1  494  GLY ILE PHE HIS LEU ASN MET ARG TYR ARG PRO PRO VAL
SEQRES  38K1  494  ARG GLY ALA ARG ILE ASN VAL ASN MET ALA PRO ALA LEU
SEQRES   1P1  549  GLY CYS ALA ASN ILE PRO GLY GLY GLU ASP CYS GLN CYS
SEQRES   2P1  549  TRP PRO GLU TRP THR ALA ASP ASN GLY TYR PHE PHE GLY
SEQRES   3P1  549  ASP VAL VAL GLN GLN GLY GLY VAL LEU TYR TYR ALA THR
SEQRES   4P1  549  ARG ASP VAL PRO PRO GLY THR PRO PHE LEU ALA ALA ASP
SEQRES   5P1  549  TRP ALA PRO TYR ARG PRO ALA ALA THR ALA ILE PRO PRO
SEQRES   6P1  549  HIS ASN GLU ASN SER THR TYR PHE GLN TYR GLN PRO VAL
SEQRES   7P1  549  ALA TYR ASN ASP LYS LEU TYR THR ALA ARG THR ASP LEU
SEQRES   8P1  549  PRO PRO GLY PRO PHE ASP PRO ALA ASN TRP GLN GLU ILE
SEQRES   9P1  549  SER VAL GLU GLY LEU VAL GLU VAL VAL ASP SER ALA THR
SEQRES  10P1  549  ILE ASP PHE THR GLY THR GLY ALA ALA GLY ASP PRO VAL
SEQRES  11P1  549  SER ALA ASP VAL LYS LEU ASP PRO ASP PRO ASP ASN LEU
SEQRES  12P1  549  LEU SER ALA THR ALA ASN GLY LEU ILE LEU THR ALA ASP
SEQRES  13P1  549  ASN ILE PRO PHE PRO ASP GLN ILE LEU ILE SER GLU GLU
SEQRES  14P1  549  VAL THR LEU ARG VAL ASP TYR VAL THR GLY ASP ASP ALA
SEQRES  15P1  549  THR ALA ASP GLY THR LEU ALA LYS PRO PHE ALA THR VAL
SEQRES  16P1  549  SER ALA ALA ILE GLY VAL ALA THR THR GLY ASP ARG VAL
SEQRES  17P1  549  GLU ILE TYR PRO GLY THR TYR ILE GLY ASN PHE ALA PRO
SEQRES  18P1  549  LYS SER ASP VAL THR VAL VAL GLY LEU GLU GLY VAL VAL
SEQRES  19P1  549  ILE ASP GLY ASP VAL THR ILE ALA ALA GLY VAL SER GLY
SEQRES  20P1  549  ALA LEU VAL ASP GLY LEU PHE VAL ASP GLY SER VAL LEU
SEQRES  21P1  549  VAL ASN GLY ALA ASN GLY SER VAL THR PHE ARG ASN SER
SEQRES  22P1  549  ARG VAL THR GLU ASN VAL LEU ALA THR GLY ASN ASN THR
SEQRES  23P1  549  GLY VAL TYR ARG PHE GLU ASN CYS ASP ILE GLU THR ALA
SEQRES  24P1  549  ALA ILE VAL ASN GLY THR GLY ASN ALA GLU PHE ILE PHE
SEQRES  25P1  549  SER GLY GLY VAL SER GLU ASN ASP PHE PHE LEU ASN SER
SEQRES  26P1  549  PRO GLY THR MET ILE VAL GLU ASN ARG SER ARG VAL LYS
SEQRES  27P1  549  ALA VAL LEU HIS GLU ALA GLY ASN MET ILE VAL GLN ASN
SEQRES  28P1  549  ILE GLY VAL ILE GLU SER LEU ALA SER THR PRO ASP ASN
SEQRES  29P1  549  GLY PHE LEU ALA VAL MET SER SER SER LEU PHE ASP PRO
SEQRES  30P1  549  LEU THR SER THR TYR GLY THR ILE SER LYS THR GLY LEU
SEQRES  31P1  549  CYS PRO PHE VAL PHE GLN ASP PHE GLY ARG ASP ASN THR
SEQRES  32P1  549  ASP THR THR ALA LEU ASN GLY PRO LYS PHE ILE VAL LEU
SEQRES  33P1  549  ASN SER HIS PHE ALA GLY ILE ASP ALA ALA LEU GLU THR
SEQRES  34P1  549  LEU GLN GLU TYR SER PRO LEU ASP ARG LEU VAL PRO VAL
SEQRES  35P1  549  ASP LEU GLY PHE SER PHE THR GLY GLY TRP THR ASP GLY
SEQRES  36P1  549  GLU THR ILE GLY ALA HIS VAL VAL SER ARG SER THR ILE
SEQRES  37P1  549  VAL PRO GLU ASN MET ALA GLY SER VAL PHE SER THR ASP
SEQRES  38P1  549  SER SER THR LEU ASP GLY VAL LEU ASN ILE VAL VAL GLY
SEQRES  39P1  549  PRO SER VAL VAL GLY THR VAL THR ILE VAL ASP GLY ILE
SEQRES  40P1  549  ALA THR PHE ALA SER SER SER PHE ASN LEU ASP PRO GLY
SEQRES  41P1  549  GLN THR VAL ARG VAL VAL THR THR SER ASP GLY THR PHE
SEQRES  42P1  549  ASP TYR ALA ALA LEU THR LEU VAL GLY HIS ARG GLU VAL
SEQRES  43P1  549  VAL TYR VAL
SEQRES   1Q1  560  LYS LEU ARG PRO LEU GLN VAL GLY GLY VAL PRO GLY CYS
SEQRES   2Q1  560  ALA ASN ILE PRO GLY GLY GLU ASP CYS GLN CYS TRP PRO
SEQRES   3Q1  560  GLU TRP THR ALA ASP ASN GLY TYR PHE PHE GLY ASP VAL
SEQRES   4Q1  560  VAL GLN GLN GLY GLY VAL LEU TYR TYR ALA THR ARG ASP
SEQRES   5Q1  560  VAL PRO PRO GLY THR PRO PHE LEU ALA ALA ASP TRP ALA
SEQRES   6Q1  560  PRO TYR ARG PRO ALA ALA THR ALA ILE PRO PRO HIS ASN
SEQRES   7Q1  560  GLU ASN SER THR TYR PHE GLN TYR GLN PRO VAL ALA TYR
SEQRES   8Q1  560  ASN ASP LYS LEU TYR THR ALA ARG THR ASP LEU PRO PRO
SEQRES   9Q1  560  GLY PRO PHE ASP PRO ALA ASN TRP GLN GLU ILE SER VAL
SEQRES  10Q1  560  GLU GLY LEU VAL GLU VAL VAL ASP SER ALA THR ILE ASP
SEQRES  11Q1  560  PHE THR GLY THR GLY ALA ALA GLY ASP PRO VAL SER ALA
SEQRES  12Q1  560  ASP VAL LYS LEU ASP PRO ASP PRO ASP ASN LEU LEU SER
SEQRES  13Q1  560  ALA THR ALA ASN GLY LEU ILE LEU THR ALA ASP ASN ILE
SEQRES  14Q1  560  PRO PHE PRO ASP GLN ILE LEU ILE SER GLU GLU VAL THR
SEQRES  15Q1  560  LEU ARG VAL ASP TYR VAL THR GLY ASP ASP ALA THR ALA
SEQRES  16Q1  560  ASP GLY THR LEU ALA LYS PRO PHE ALA THR VAL SER ALA
SEQRES  17Q1  560  ALA ILE GLY VAL ALA THR THR GLY ASP ARG VAL GLU ILE
SEQRES  18Q1  560  TYR PRO GLY THR TYR ILE GLY ASN PHE ALA PRO LYS SER
SEQRES  19Q1  560  ASP VAL THR VAL VAL GLY LEU GLU GLY VAL VAL ILE ASP
SEQRES  20Q1  560  GLY ASP VAL THR ILE ALA ALA GLY VAL SER GLY ALA LEU
SEQRES  21Q1  560  VAL ASP GLY LEU PHE VAL ASP GLY SER VAL LEU VAL ASN
SEQRES  22Q1  560  GLY ALA ASN GLY SER VAL THR PHE ARG ASN SER ARG VAL
SEQRES  23Q1  560  THR GLU ASN VAL LEU ALA THR GLY ASN ASN THR GLY VAL
SEQRES  24Q1  560  TYR ARG PHE GLU ASN CYS ASP ILE GLU THR ALA ALA ILE
SEQRES  25Q1  560  VAL ASN GLY THR GLY ASN ALA GLU PHE ILE PHE SER GLY
SEQRES  26Q1  560  GLY VAL SER GLU ASN ASP PHE PHE LEU ASN SER PRO GLY
SEQRES  27Q1  560  THR MET ILE VAL GLU ASN ARG SER ARG VAL LYS ALA VAL
SEQRES  28Q1  560  LEU HIS GLU ALA GLY ASN MET ILE VAL GLN ASN ILE GLY
SEQRES  29Q1  560  VAL ILE GLU SER LEU ALA SER THR PRO ASP ASN GLY PHE
SEQRES  30Q1  560  LEU ALA VAL MET SER SER SER LEU PHE ASP PRO LEU THR
SEQRES  31Q1  560  SER THR TYR GLY THR ILE SER LYS THR GLY LEU CYS PRO
SEQRES  32Q1  560  PHE VAL PHE GLN ASP PHE GLY ARG ASP ASN THR ASP THR
SEQRES  33Q1  560  THR ALA LEU ASN GLY PRO LYS PHE ILE VAL LEU ASN SER
SEQRES  34Q1  560  HIS PHE ALA GLY ILE ASP ALA ALA LEU GLU THR LEU GLN
SEQRES  35Q1  560  GLU TYR SER PRO LEU ASP ARG LEU VAL PRO VAL ASP LEU
SEQRES  36Q1  560  GLY PHE SER PHE THR GLY GLY TRP THR ASP GLY GLU THR
SEQRES  37Q1  560  ILE GLY ALA HIS VAL VAL SER ARG SER THR ILE VAL PRO
SEQRES  38Q1  560  GLU ASN MET ALA GLY SER VAL PHE SER THR ASP SER SER
SEQRES  39Q1  560  THR LEU ASP GLY VAL LEU ASN ILE VAL VAL GLY PRO SER
SEQRES  40Q1  560  VAL VAL GLY THR VAL THR ILE VAL ASP GLY ILE ALA THR
SEQRES  41Q1  560  PHE ALA SER SER SER PHE ASN LEU ASP PRO GLY GLN THR
SEQRES  42Q1  560  VAL ARG VAL VAL THR THR SER ASP GLY THR PHE ASP TYR
SEQRES  43Q1  560  ALA ALA LEU THR LEU VAL GLY HIS ARG GLU VAL VAL TYR
SEQRES  44Q1  560  VAL
SEQRES   1R1  560  LYS LEU ARG PRO LEU GLN VAL GLY GLY VAL PRO GLY CYS
SEQRES   2R1  560  ALA ASN ILE PRO GLY GLY GLU ASP CYS GLN CYS TRP PRO
SEQRES   3R1  560  GLU TRP THR ALA ASP ASN GLY TYR PHE PHE GLY ASP VAL
SEQRES   4R1  560  VAL GLN GLN GLY GLY VAL LEU TYR TYR ALA THR ARG ASP
SEQRES   5R1  560  VAL PRO PRO GLY THR PRO PHE LEU ALA ALA ASP TRP ALA
SEQRES   6R1  560  PRO TYR ARG PRO ALA ALA THR ALA ILE PRO PRO HIS ASN
SEQRES   7R1  560  GLU ASN SER THR TYR PHE GLN TYR GLN PRO VAL ALA TYR
SEQRES   8R1  560  ASN ASP LYS LEU TYR THR ALA ARG THR ASP LEU PRO PRO
SEQRES   9R1  560  GLY PRO PHE ASP PRO ALA ASN TRP GLN GLU ILE SER VAL
SEQRES  10R1  560  GLU GLY LEU VAL GLU VAL VAL ASP SER ALA THR ILE ASP
SEQRES  11R1  560  PHE THR GLY THR GLY ALA ALA GLY ASP PRO VAL SER ALA
SEQRES  12R1  560  ASP VAL LYS LEU ASP PRO ASP PRO ASP ASN LEU LEU SER
SEQRES  13R1  560  ALA THR ALA ASN GLY LEU ILE LEU THR ALA ASP ASN ILE
SEQRES  14R1  560  PRO PHE PRO ASP GLN ILE LEU ILE SER GLU GLU VAL THR
SEQRES  15R1  560  LEU ARG VAL ASP TYR VAL THR GLY ASP ASP ALA THR ALA
SEQRES  16R1  560  ASP GLY THR LEU ALA LYS PRO PHE ALA THR VAL SER ALA
SEQRES  17R1  560  ALA ILE GLY VAL ALA THR THR GLY ASP ARG VAL GLU ILE
SEQRES  18R1  560  TYR PRO GLY THR TYR ILE GLY ASN PHE ALA PRO LYS SER
SEQRES  19R1  560  ASP VAL THR VAL VAL GLY LEU GLU GLY VAL VAL ILE ASP
SEQRES  20R1  560  GLY ASP VAL THR ILE ALA ALA GLY VAL SER GLY ALA LEU
SEQRES  21R1  560  VAL ASP GLY LEU PHE VAL ASP GLY SER VAL LEU VAL ASN
SEQRES  22R1  560  GLY ALA ASN GLY SER VAL THR PHE ARG ASN SER ARG VAL
SEQRES  23R1  560  THR GLU ASN VAL LEU ALA THR GLY ASN ASN THR GLY VAL
SEQRES  24R1  560  TYR ARG PHE GLU ASN CYS ASP ILE GLU THR ALA ALA ILE
SEQRES  25R1  560  VAL ASN GLY THR GLY ASN ALA GLU PHE ILE PHE SER GLY
SEQRES  26R1  560  GLY VAL SER GLU ASN ASP PHE PHE LEU ASN SER PRO GLY
SEQRES  27R1  560  THR MET ILE VAL GLU ASN ARG SER ARG VAL LYS ALA VAL
SEQRES  28R1  560  LEU HIS GLU ALA GLY ASN MET ILE VAL GLN ASN ILE GLY
SEQRES  29R1  560  VAL ILE GLU SER LEU ALA SER THR PRO ASP ASN GLY PHE
SEQRES  30R1  560  LEU ALA VAL MET SER SER SER LEU PHE ASP PRO LEU THR
SEQRES  31R1  560  SER THR TYR GLY THR ILE SER LYS THR GLY LEU CYS PRO
SEQRES  32R1  560  PHE VAL PHE GLN ASP PHE GLY ARG ASP ASN THR ASP THR
SEQRES  33R1  560  THR ALA LEU ASN GLY PRO LYS PHE ILE VAL LEU ASN SER
SEQRES  34R1  560  HIS PHE ALA GLY ILE ASP ALA ALA LEU GLU THR LEU GLN
SEQRES  35R1  560  GLU TYR SER PRO LEU ASP ARG LEU VAL PRO VAL ASP LEU
SEQRES  36R1  560  GLY PHE SER PHE THR GLY GLY TRP THR ASP GLY GLU THR
SEQRES  37R1  560  ILE GLY ALA HIS VAL VAL SER ARG SER THR ILE VAL PRO
SEQRES  38R1  560  GLU ASN MET ALA GLY SER VAL PHE SER THR ASP SER SER
SEQRES  39R1  560  THR LEU ASP GLY VAL LEU ASN ILE VAL VAL GLY PRO SER
SEQRES  40R1  560  VAL VAL GLY THR VAL THR ILE VAL ASP GLY ILE ALA THR
SEQRES  41R1  560  PHE ALA SER SER SER PHE ASN LEU ASP PRO GLY GLN THR
SEQRES  42R1  560  VAL ARG VAL VAL THR THR SER ASP GLY THR PHE ASP TYR
SEQRES  43R1  560  ALA ALA LEU THR LEU VAL GLY HIS ARG GLU VAL VAL TYR
SEQRES  44R1  560  VAL
SEQRES   1S1  285  GLY ILE PHE PHE SER GLY GLY LEU ALA CYS ASN LEU THR
SEQRES   2S1  285  VAL ASN ALA ALA CYS GLY ILE ALA THR THR GLY ASP ASP
SEQRES   3S1  285  CYS PRO ALA LEU TYR TYR PRO PRO LYS CYS ASN VAL GLN
SEQRES   4S1  285  VAL ASP PRO LEU GLN MET ASN ALA VAL ILE SER GLU ILE
SEQRES   5S1  285  ALA ASN ALA ILE ASN ALA PHE GLY ASN THR TYR ASP CYS
SEQRES   6S1  285  SER ARG LEU ASP ASN LEU LYS GLN VAL LEU ASN ARG ALA
SEQRES   7S1  285  ARG ASN ILE CYS ASP LEU PRO PRO PHE GLY ASP ALA PRO
SEQRES   8S1  285  ASP MET ASP ASP ARG ILE ALA GLY CYS PHE ASP GLY GLN
SEQRES   9S1  285  SER SER THR VAL THR VAL GLN GLN LEU VAL ASN LEU VAL
SEQRES  10S1  285  LEU GLY LEU CYS GLN LEU PRO GLN ILE GLY ALA ILE GLN
SEQRES  11S1  285  ASP ASP ASP TRP LEU ALA GLY CYS ILE ASP GLY ALA ALA
SEQRES  12S1  285  ARG ILE VAL PRO PHE ALA ALA VAL ARG SER ALA GLY VAL
SEQRES  13S1  285  ILE PRO GLN ASN GLN LEU PHE ASP SER TRP ARG ALA GLY
SEQRES  14S1  285  GLY PHE TRP ASP VAL SER GLN SER THR ALA GLY ARG THR
SEQRES  15S1  285  ALA PHE VAL PHE ARG SER ARG LYS GLU GLY ILE GLY ILE
SEQRES  16S1  285  THR VAL SER GLU LEU PHE ILE ALA THR GLY GLY GLY ALA
SEQRES  17S1  285  TYR GLN SER ILE SER GLU TRP GLU PRO SER THR PHE ALA
SEQRES  18S1  285  TYR VAL PRO THR GLY GLU THR THR ALA ILE ASP GLY GLY
SEQRES  19S1  285  ARG ILE GLN ALA VAL ALA ILE ALA PHE LYS LYS GLY ASN
SEQRES  20S1  285  GLN TRP TYR ALA LYS ALA GLY ASP ILE ILE LEU PRO LEU
SEQRES  21S1  285  GLY GLY ASP ASP GLY VAL ILE ARG VAL ARG THR PRO GLY
SEQRES  22S1  285  TYR GLN ARG LEU GLN ILE TRP ASP GLY VAL GLN VAL
SEQRES   1T1  285  GLY ILE PHE PHE SER GLY GLY LEU ALA CYS ASN LEU THR
SEQRES   2T1  285  VAL ASN ALA ALA CYS GLY ILE ALA THR THR GLY ASP ASP
SEQRES   3T1  285  CYS PRO ALA LEU TYR TYR PRO PRO LYS CYS ASN VAL GLN
SEQRES   4T1  285  VAL ASP PRO LEU GLN MET ASN ALA VAL ILE SER GLU ILE
SEQRES   5T1  285  ALA ASN ALA ILE ASN ALA PHE GLY ASN THR TYR ASP CYS
SEQRES   6T1  285  SER ARG LEU ASP ASN LEU LYS GLN VAL LEU ASN ARG ALA
SEQRES   7T1  285  ARG ASN ILE CYS ASP LEU PRO PRO PHE GLY ASP ALA PRO
SEQRES   8T1  285  ASP MET ASP ASP ARG ILE ALA GLY CYS PHE ASP GLY GLN
SEQRES   9T1  285  SER SER THR VAL THR VAL GLN GLN LEU VAL ASN LEU VAL
SEQRES  10T1  285  LEU GLY LEU CYS GLN LEU PRO GLN ILE GLY ALA ILE GLN
SEQRES  11T1  285  ASP ASP ASP TRP LEU ALA GLY CYS ILE ASP GLY ALA ALA
SEQRES  12T1  285  ARG ILE VAL PRO PHE ALA ALA VAL ARG SER ALA GLY VAL
SEQRES  13T1  285  ILE PRO GLN ASN GLN LEU PHE ASP SER TRP ARG ALA GLY
SEQRES  14T1  285  GLY PHE TRP ASP VAL SER GLN SER THR ALA GLY ARG THR
SEQRES  15T1  285  ALA PHE VAL PHE ARG SER ARG LYS GLU GLY ILE GLY ILE
SEQRES  16T1  285  THR VAL SER GLU LEU PHE ILE ALA THR GLY GLY GLY ALA
SEQRES  17T1  285  TYR GLN SER ILE SER GLU TRP GLU PRO SER THR PHE ALA
SEQRES  18T1  285  TYR VAL PRO THR GLY GLU THR THR ALA ILE ASP GLY GLY
SEQRES  19T1  285  ARG ILE GLN ALA VAL ALA ILE ALA PHE LYS LYS GLY ASN
SEQRES  20T1  285  GLN TRP TYR ALA LYS ALA GLY ASP ILE ILE LEU PRO LEU
SEQRES  21T1  285  GLY GLY ASP ASP GLY VAL ILE ARG VAL ARG THR PRO GLY
SEQRES  22T1  285  TYR GLN ARG LEU GLN ILE TRP ASP GLY VAL GLN VAL
SEQRES   1U1  394  GLY PRO CYS TYR ASN PRO ASP ALA GLU TYR LEU PRO ALA
SEQRES   2U1  394  SER PHE LYS GLY PHE SER PHE ASP ALA ASP SER SER ASP
SEQRES   3U1  394  SER ASP HIS GLY ARG ASN GLY ALA GLU ALA GLU PHE VAL
SEQRES   4U1  394  PHE GLY GLU ARG THR GLY TYR ALA ASP LEU GLY ILE LYS
SEQRES   5U1  394  ILE LYS SER TYR GLN LEU ARG ALA ARG PHE GLN THR ASN
SEQRES   6U1  394  ASP HIS ILE ALA GLN THR ASN ALA PHE ILE ALA VAL LEU
SEQRES   7U1  394  GLU SER PRO GLY PRO GLY LEU LEU VAL HIS PRO THR ARG
SEQRES   8U1  394  GLY THR VAL PHE ALA ALA CYS ARG SER ALA ARG VAL THR
SEQRES   9U1  394  ASP SER LYS VAL ASP ALA ALA GLY VAL THR TYR VAL GLU
SEQRES  10U1  394  LEU ASP PHE VAL GLU ALA ASN SER VAL LEU SER GLY PHE
SEQRES  11U1  394  GLY LEU VAL GLY ASN LEU VAL ALA LEU ALA LEU ALA PRO
SEQRES  12U1  394  ILE ILE THR ALA THR GLU GLY SER PHE LYS ARG HIS PHE
SEQRES  13U1  394  SER PRO ASP ASN ILE ARG TYR TYR ASN THR GLU ALA VAL
SEQRES  14U1  394  VAL SER THR MET ALA GLN ALA VAL THR GLN VAL GLN ASN
SEQRES  15U1  394  ALA TYR LEU ALA ILE SER GLY ASN ASP THR SER GLN ASP
SEQRES  16U1  394  LYS TRP THR THR VAL ARG ASP PHE ARG ASN VAL LEU ILE
SEQRES  17U1  394  ASP GLU PHE THR PHE TYR SER PRO ALA ASN ALA TRP ASN
SEQRES  18U1  394  VAL LEU ARG ASN GLY PHE ALA ILE LEU ASP ALA ALA ALA
SEQRES  19U1  394  THR GLY SER ASP LYS PHE ASN VAL LEU ARG ASN LEU ILE
SEQRES  20U1  394  ASN TRP SER SER THR HIS SER ASP LEU ASP GLY GLU SER
SEQRES  21U1  394  GLY ASP ALA GLU ASN ALA ILE PHE THR ALA VAL ARG VAL
SEQRES  22U1  394  LEU SER ALA ALA TYR LEU ALA LYS ALA TYR THR GLU THR
SEQRES  23U1  394  ALA ALA THR THR VAL ASN GLU GLY LEU THR GLN TYR ASP
SEQRES  24U1  394  LEU ILE ALA ALA VAL LEU GLU GLN GLU ALA GLN ILE ALA
SEQRES  25U1  394  LYS ASP ASP CYS HIS ASP ASN GLU PHE PHE LEU GLN ILE
SEQRES  26U1  394  ARG ALA PHE ALA VAL ASP VAL ALA ARG VAL MET VAL ASN
SEQRES  27U1  394  ARG ALA TYR ASN SER PRO SER LEU ILE VAL TYR ALA PHE
SEQRES  28U1  394  PRO GLY THR VAL HIS GLY LEU VAL ALA ALA TRP GLU ILE
SEQRES  29U1  394  PHE GLY ASP ALA LYS ARG SER ARG ASP LEU GLU ALA ARG
SEQRES  30U1  394  ASN ASN GLY SER PRO TRP ALA VAL GLY PRO LYS ILE ILE
SEQRES  31U1  394  SER GLU ARG VAL
SEQRES   1V1  285  GLY ILE PHE PHE SER GLY GLY LEU ALA CYS ASN LEU THR
SEQRES   2V1  285  VAL ASN ALA ALA CYS GLY ILE ALA THR THR GLY ASP ASP
SEQRES   3V1  285  CYS PRO ALA LEU TYR TYR PRO PRO LYS CYS ASN VAL GLN
SEQRES   4V1  285  VAL ASP PRO LEU GLN MET ASN ALA VAL ILE SER GLU ILE
SEQRES   5V1  285  ALA ASN ALA ILE ASN ALA PHE GLY ASN THR TYR ASP CYS
SEQRES   6V1  285  SER ARG LEU ASP ASN LEU LYS GLN VAL LEU ASN ARG ALA
SEQRES   7V1  285  ARG ASN ILE CYS ASP LEU PRO PRO PHE GLY ASP ALA PRO
SEQRES   8V1  285  ASP MET ASP ASP ARG ILE ALA GLY CYS PHE ASP GLY GLN
SEQRES   9V1  285  SER SER THR VAL THR VAL GLN GLN LEU VAL ASN LEU VAL
SEQRES  10V1  285  LEU GLY LEU CYS GLN LEU PRO GLN ILE GLY ALA ILE GLN
SEQRES  11V1  285  ASP ASP ASP TRP LEU ALA GLY CYS ILE ASP GLY ALA ALA
SEQRES  12V1  285  ARG ILE VAL PRO PHE ALA ALA VAL ARG SER ALA GLY VAL
SEQRES  13V1  285  ILE PRO GLN ASN GLN LEU PHE ASP SER TRP ARG ALA GLY
SEQRES  14V1  285  GLY PHE TRP ASP VAL SER GLN SER THR ALA GLY ARG THR
SEQRES  15V1  285  ALA PHE VAL PHE ARG SER ARG LYS GLU GLY ILE GLY ILE
SEQRES  16V1  285  THR VAL SER GLU LEU PHE ILE ALA THR GLY GLY GLY ALA
SEQRES  17V1  285  TYR GLN SER ILE SER GLU TRP GLU PRO SER THR PHE ALA
SEQRES  18V1  285  TYR VAL PRO THR GLY GLU THR THR ALA ILE ASP GLY GLY
SEQRES  19V1  285  ARG ILE GLN ALA VAL ALA ILE ALA PHE LYS LYS GLY ASN
SEQRES  20V1  285  GLN TRP TYR ALA LYS ALA GLY ASP ILE ILE LEU PRO LEU
SEQRES  21V1  285  GLY GLY ASP ASP GLY VAL ILE ARG VAL ARG THR PRO GLY
SEQRES  22V1  285  TYR GLN ARG LEU GLN ILE TRP ASP GLY VAL GLN VAL
SEQRES   1W1  285  GLY ILE PHE PHE SER GLY GLY LEU ALA CYS ASN LEU THR
SEQRES   2W1  285  VAL ASN ALA ALA CYS GLY ILE ALA THR THR GLY ASP ASP
SEQRES   3W1  285  CYS PRO ALA LEU TYR TYR PRO PRO LYS CYS ASN VAL GLN
SEQRES   4W1  285  VAL ASP PRO LEU GLN MET ASN ALA VAL ILE SER GLU ILE
SEQRES   5W1  285  ALA ASN ALA ILE ASN ALA PHE GLY ASN THR TYR ASP CYS
SEQRES   6W1  285  SER ARG LEU ASP ASN LEU LYS GLN VAL LEU ASN ARG ALA
SEQRES   7W1  285  ARG ASN ILE CYS ASP LEU PRO PRO PHE GLY ASP ALA PRO
SEQRES   8W1  285  ASP MET ASP ASP ARG ILE ALA GLY CYS PHE ASP GLY GLN
SEQRES   9W1  285  SER SER THR VAL THR VAL GLN GLN LEU VAL ASN LEU VAL
SEQRES  10W1  285  LEU GLY LEU CYS GLN LEU PRO GLN ILE GLY ALA ILE GLN
SEQRES  11W1  285  ASP ASP ASP TRP LEU ALA GLY CYS ILE ASP GLY ALA ALA
SEQRES  12W1  285  ARG ILE VAL PRO PHE ALA ALA VAL ARG SER ALA GLY VAL
SEQRES  13W1  285  ILE PRO GLN ASN GLN LEU PHE ASP SER TRP ARG ALA GLY
SEQRES  14W1  285  GLY PHE TRP ASP VAL SER GLN SER THR ALA GLY ARG THR
SEQRES  15W1  285  ALA PHE VAL PHE ARG SER ARG LYS GLU GLY ILE GLY ILE
SEQRES  16W1  285  THR VAL SER GLU LEU PHE ILE ALA THR GLY GLY GLY ALA
SEQRES  17W1  285  TYR GLN SER ILE SER GLU TRP GLU PRO SER THR PHE ALA
SEQRES  18W1  285  TYR VAL PRO THR GLY GLU THR THR ALA ILE ASP GLY GLY
SEQRES  19W1  285  ARG ILE GLN ALA VAL ALA ILE ALA PHE LYS LYS GLY ASN
SEQRES  20W1  285  GLN TRP TYR ALA LYS ALA GLY ASP ILE ILE LEU PRO LEU
SEQRES  21W1  285  GLY GLY ASP ASP GLY VAL ILE ARG VAL ARG THR PRO GLY
SEQRES  22W1  285  TYR GLN ARG LEU GLN ILE TRP ASP GLY VAL GLN VAL
SEQRES   1X1  285  GLY ILE PHE PHE SER GLY GLY LEU ALA CYS ASN LEU THR
SEQRES   2X1  285  VAL ASN ALA ALA CYS GLY ILE ALA THR THR GLY ASP ASP
SEQRES   3X1  285  CYS PRO ALA LEU TYR TYR PRO PRO LYS CYS ASN VAL GLN
SEQRES   4X1  285  VAL ASP PRO LEU GLN MET ASN ALA VAL ILE SER GLU ILE
SEQRES   5X1  285  ALA ASN ALA ILE ASN ALA PHE GLY ASN THR TYR ASP CYS
SEQRES   6X1  285  SER ARG LEU ASP ASN LEU LYS GLN VAL LEU ASN ARG ALA
SEQRES   7X1  285  ARG ASN ILE CYS ASP LEU PRO PRO PHE GLY ASP ALA PRO
SEQRES   8X1  285  ASP MET ASP ASP ARG ILE ALA GLY CYS PHE ASP GLY GLN
SEQRES   9X1  285  SER SER THR VAL THR VAL GLN GLN LEU VAL ASN LEU VAL
SEQRES  10X1  285  LEU GLY LEU CYS GLN LEU PRO GLN ILE GLY ALA ILE GLN
SEQRES  11X1  285  ASP ASP ASP TRP LEU ALA GLY CYS ILE ASP GLY ALA ALA
SEQRES  12X1  285  ARG ILE VAL PRO PHE ALA ALA VAL ARG SER ALA GLY VAL
SEQRES  13X1  285  ILE PRO GLN ASN GLN LEU PHE ASP SER TRP ARG ALA GLY
SEQRES  14X1  285  GLY PHE TRP ASP VAL SER GLN SER THR ALA GLY ARG THR
SEQRES  15X1  285  ALA PHE VAL PHE ARG SER ARG LYS GLU GLY ILE GLY ILE
SEQRES  16X1  285  THR VAL SER GLU LEU PHE ILE ALA THR GLY GLY GLY ALA
SEQRES  17X1  285  TYR GLN SER ILE SER GLU TRP GLU PRO SER THR PHE ALA
SEQRES  18X1  285  TYR VAL PRO THR GLY GLU THR THR ALA ILE ASP GLY GLY
SEQRES  19X1  285  ARG ILE GLN ALA VAL ALA ILE ALA PHE LYS LYS GLY ASN
SEQRES  20X1  285  GLN TRP TYR ALA LYS ALA GLY ASP ILE ILE LEU PRO LEU
SEQRES  21X1  285  GLY GLY ASP ASP GLY VAL ILE ARG VAL ARG THR PRO GLY
SEQRES  22X1  285  TYR GLN ARG LEU GLN ILE TRP ASP GLY VAL GLN VAL
SEQRES   1Y1  285  GLY ILE PHE PHE SER GLY GLY LEU ALA CYS ASN LEU THR
SEQRES   2Y1  285  VAL ASN ALA ALA CYS GLY ILE ALA THR THR GLY ASP ASP
SEQRES   3Y1  285  CYS PRO ALA LEU TYR TYR PRO PRO LYS CYS ASN VAL GLN
SEQRES   4Y1  285  VAL ASP PRO LEU GLN MET ASN ALA VAL ILE SER GLU ILE
SEQRES   5Y1  285  ALA ASN ALA ILE ASN ALA PHE GLY ASN THR TYR ASP CYS
SEQRES   6Y1  285  SER ARG LEU ASP ASN LEU LYS GLN VAL LEU ASN ARG ALA
SEQRES   7Y1  285  ARG ASN ILE CYS ASP LEU PRO PRO PHE GLY ASP ALA PRO
SEQRES   8Y1  285  ASP MET ASP ASP ARG ILE ALA GLY CYS PHE ASP GLY GLN
SEQRES   9Y1  285  SER SER THR VAL THR VAL GLN GLN LEU VAL ASN LEU VAL
SEQRES  10Y1  285  LEU GLY LEU CYS GLN LEU PRO GLN ILE GLY ALA ILE GLN
SEQRES  11Y1  285  ASP ASP ASP TRP LEU ALA GLY CYS ILE ASP GLY ALA ALA
SEQRES  12Y1  285  ARG ILE VAL PRO PHE ALA ALA VAL ARG SER ALA GLY VAL
SEQRES  13Y1  285  ILE PRO GLN ASN GLN LEU PHE ASP SER TRP ARG ALA GLY
SEQRES  14Y1  285  GLY PHE TRP ASP VAL SER GLN SER THR ALA GLY ARG THR
SEQRES  15Y1  285  ALA PHE VAL PHE ARG SER ARG LYS GLU GLY ILE GLY ILE
SEQRES  16Y1  285  THR VAL SER GLU LEU PHE ILE ALA THR GLY GLY GLY ALA
SEQRES  17Y1  285  TYR GLN SER ILE SER GLU TRP GLU PRO SER THR PHE ALA
SEQRES  18Y1  285  TYR VAL PRO THR GLY GLU THR THR ALA ILE ASP GLY GLY
SEQRES  19Y1  285  ARG ILE GLN ALA VAL ALA ILE ALA PHE LYS LYS GLY ASN
SEQRES  20Y1  285  GLN TRP TYR ALA LYS ALA GLY ASP ILE ILE LEU PRO LEU
SEQRES  21Y1  285  GLY GLY ASP ASP GLY VAL ILE ARG VAL ARG THR PRO GLY
SEQRES  22Y1  285  TYR GLN ARG LEU GLN ILE TRP ASP GLY VAL GLN VAL
SEQRES   1a1  131  CYS ASN LYS GLN ASN GLY VAL LYS ASN ILE LEU ILE THR
SEQRES   2a1  131  PHE THR ASP CYS ASP THR GLN GLU VAL ILE GLY PRO ILE
SEQRES   3a1  131  SER HIS GLU GLN PRO ASP ASP THR LEU PRO THR TYR LYS
SEQRES   4a1  131  ASN CYS ALA TRP THR ASN THR ALA LEU THR ASN GLY TYR
SEQRES   5a1  131  VAL GLN ARG SER ALA SER ASN ALA THR MET THR LEU PRO
SEQRES   6a1  131  VAL VAL ARG ASP LEU ARG VAL PRO LEU ALA PHE TYR GLN
SEQRES   7a1  131  GLY CYS ALA GLN VAL ASP VAL GLN VAL GLU LYS PHE ASP
SEQRES   8a1  131  GLY THR VAL MET THR LEU THR GLU GLY ALA VAL VAL GLU
SEQRES   9a1  131  PRO GLU GLU SER ASP GLY ARG SER VAL THR MET ASN ILE
SEQRES  10a1  131  VAL ALA SER GLU ILE ASP GLU LEU LEU PRO PRO GLY SER
SEQRES  11a1  131  LEU
SEQRES   1e1  394  GLY PRO CYS TYR ASN PRO ASP ALA GLU TYR LEU PRO ALA
SEQRES   2e1  394  SER PHE LYS GLY PHE SER PHE ASP ALA ASP SER SER ASP
SEQRES   3e1  394  SER ASP HIS GLY ARG ASN GLY ALA GLU ALA GLU PHE VAL
SEQRES   4e1  394  PHE GLY GLU ARG THR GLY TYR ALA ASP LEU GLY ILE LYS
SEQRES   5e1  394  ILE LYS SER TYR GLN LEU ARG ALA ARG PHE GLN THR ASN
SEQRES   6e1  394  ASP HIS ILE ALA GLN THR ASN ALA PHE ILE ALA VAL LEU
SEQRES   7e1  394  GLU SER PRO GLY PRO GLY LEU LEU VAL HIS PRO THR ARG
SEQRES   8e1  394  GLY THR VAL PHE ALA ALA CYS ARG SER ALA ARG VAL THR
SEQRES   9e1  394  ASP SER LYS VAL ASP ALA ALA GLY VAL THR TYR VAL GLU
SEQRES  10e1  394  LEU ASP PHE VAL GLU ALA ASN SER VAL LEU SER GLY PHE
SEQRES  11e1  394  GLY LEU VAL GLY ASN LEU VAL ALA LEU ALA LEU ALA PRO
SEQRES  12e1  394  ILE ILE THR ALA THR GLU GLY SER PHE LYS ARG HIS PHE
SEQRES  13e1  394  SER PRO ASP ASN ILE ARG TYR TYR ASN THR GLU ALA VAL
SEQRES  14e1  394  VAL SER THR MET ALA GLN ALA VAL THR GLN VAL GLN ASN
SEQRES  15e1  394  ALA TYR LEU ALA ILE SER GLY ASN ASP THR SER GLN ASP
SEQRES  16e1  394  LYS TRP THR THR VAL ARG ASP PHE ARG ASN VAL LEU ILE
SEQRES  17e1  394  ASP GLU PHE THR PHE TYR SER PRO ALA ASN ALA TRP ASN
SEQRES  18e1  394  VAL LEU ARG ASN GLY PHE ALA ILE LEU ASP ALA ALA ALA
SEQRES  19e1  394  THR GLY SER ASP LYS PHE ASN VAL LEU ARG ASN LEU ILE
SEQRES  20e1  394  ASN TRP SER SER THR HIS SER ASP LEU ASP GLY GLU SER
SEQRES  21e1  394  GLY ASP ALA GLU ASN ALA ILE PHE THR ALA VAL ARG VAL
SEQRES  22e1  394  LEU SER ALA ALA TYR LEU ALA LYS ALA TYR THR GLU THR
SEQRES  23e1  394  ALA ALA THR THR VAL ASN GLU GLY LEU THR GLN TYR ASP
SEQRES  24e1  394  LEU ILE ALA ALA VAL LEU GLU GLN GLU ALA GLN ILE ALA
SEQRES  25e1  394  LYS ASP ASP CYS HIS ASP ASN GLU PHE PHE LEU GLN ILE
SEQRES  26e1  394  ARG ALA PHE ALA VAL ASP VAL ALA ARG VAL MET VAL ASN
SEQRES  27e1  394  ARG ALA TYR ASN SER PRO SER LEU ILE VAL TYR ALA PHE
SEQRES  28e1  394  PRO GLY THR VAL HIS GLY LEU VAL ALA ALA TRP GLU ILE
SEQRES  29e1  394  PHE GLY ASP ALA LYS ARG SER ARG ASP LEU GLU ALA ARG
SEQRES  30e1  394  ASN ASN GLY SER PRO TRP ALA VAL GLY PRO LYS ILE ILE
SEQRES  31e1  394  SER GLU ARG VAL
SEQRES   1f1  131  CYS ASN LYS GLN ASN GLY VAL LYS ASN ILE LEU ILE THR
SEQRES   2f1  131  PHE THR ASP CYS ASP THR GLN GLU VAL ILE GLY PRO ILE
SEQRES   3f1  131  SER HIS GLU GLN PRO ASP ASP THR LEU PRO THR TYR LYS
SEQRES   4f1  131  ASN CYS ALA TRP THR ASN THR ALA LEU THR ASN GLY TYR
SEQRES   5f1  131  VAL GLN ARG SER ALA SER ASN ALA THR MET THR LEU PRO
SEQRES   6f1  131  VAL VAL ARG ASP LEU ARG VAL PRO LEU ALA PHE TYR GLN
SEQRES   7f1  131  GLY CYS ALA GLN VAL ASP VAL GLN VAL GLU LYS PHE ASP
SEQRES   8f1  131  GLY THR VAL MET THR LEU THR GLU GLY ALA VAL VAL GLU
SEQRES   9f1  131  PRO GLU GLU SER ASP GLY ARG SER VAL THR MET ASN ILE
SEQRES  10f1  131  VAL ALA SER GLU ILE ASP GLU LEU LEU PRO PRO GLY SER
SEQRES  11f1  131  LEU
SEQRES   1g1  131  CYS ASN LYS GLN ASN GLY VAL LYS ASN ILE LEU ILE THR
SEQRES   2g1  131  PHE THR ASP CYS ASP THR GLN GLU VAL ILE GLY PRO ILE
SEQRES   3g1  131  SER HIS GLU GLN PRO ASP ASP THR LEU PRO THR TYR LYS
SEQRES   4g1  131  ASN CYS ALA TRP THR ASN THR ALA LEU THR ASN GLY TYR
SEQRES   5g1  131  VAL GLN ARG SER ALA SER ASN ALA THR MET THR LEU PRO
SEQRES   6g1  131  VAL VAL ARG ASP LEU ARG VAL PRO LEU ALA PHE TYR GLN
SEQRES   7g1  131  GLY CYS ALA GLN VAL ASP VAL GLN VAL GLU LYS PHE ASP
SEQRES   8g1  131  GLY THR VAL MET THR LEU THR GLU GLY ALA VAL VAL GLU
SEQRES   9g1  131  PRO GLU GLU SER ASP GLY ARG SER VAL THR MET ASN ILE
SEQRES  10g1  131  VAL ALA SER GLU ILE ASP GLU LEU LEU PRO PRO GLY SER
SEQRES  11g1  131  LEU
SEQRES   1h1  393  CYS THR ILE GLN ARG PRO ASP PRO GLN ASP LEU ARG ASN
SEQRES   2h1  393  ASP ILE ALA THR ARG PHE SER THR ASN VAL LEU GLY GLY
SEQRES   3h1  393  ALA PRO ILE ILE PRO GLU SER ASN GLU PHE TYR VAL VAL
SEQRES   4h1  393  SER LEU GLU TYR ALA MET GLN GLU GLU PHE TYR ALA PHE
SEQRES   5h1  393  GLY GLU GLN MET TRP ARG GLU ARG ASP PRO ARG PHE ALA
SEQRES   6h1  393  CYS CYS GLU ASN LEU VAL LYS MET ALA ALA GLU ARG GLY
SEQRES   7h1  393  VAL TYR PRO LYS PRO ALA GLN PHE ALA GLN GLY TYR VAL
SEQRES   8h1  393  ARG MET THR GLY THR PRO GLY SER ALA LEU ASN GLN GLY
SEQRES   9h1  393  LEU ARG PHE GLN PHE GLY ASN GLN THR TYR GLU PRO ALA
SEQRES  10h1  393  SER VAL VAL PRO ASP GLN LEU PRO ALA THR GLY ILE LEU
SEQRES  11h1  393  VAL LEU ARG VAL SER ALA VAL ASN PRO GLY PRO SER GLY
SEQRES  12h1  393  ASN ALA ARG VAL THR ASP GLY THR LEU VAL THR PRO VAL
SEQRES  13h1  393  PRO GLY ILE SER SER ALA VAL THR ALA TYR GLY GLY ASN
SEQRES  14h1  393  PHE CYS GLY GLY SER ASP GLU GLU GLU CYS GLU GLN PHE
SEQRES  15h1  393  ARG THR ARG TYR LEU GLN ARG LEU GLN TYR GLN PRO ARG
SEQRES  16h1  393  PHE THR VAL GLU TRP LEU LYS SER LYS ALA ALA GLU TRP
SEQRES  17h1  393  PRO CYS VAL THR ASP VAL PHE ASP LEU GLY PRO ASN CYS
SEQRES  18h1  393  CYS ALA VAL ASN ALA LEU GLY GLU VAL VAL CYS PRO ASN
SEQRES  19h1  393  ASN PHE GLU PHE TYR VAL LEU PHE ARG ASP THR PHE ASP
SEQRES  20h1  393  CYS GLY LEU ALA PRO GLN CYS VAL VAL ASP GLU ILE THR
SEQRES  21h1  393  ASP TRP LEU PHE GLY SER PRO GLN GLY LEU GLY LEU GLY
SEQRES  22h1  393  GLU ALA GLU PHE GLY ILE CYS GLY LYS VAL ARG THR ALA
SEQRES  23h1  393  ALA PRO VAL LYS LEU ASP ILE ILE LEU ASP GLY LEU SER
SEQRES  24h1  393  CYS ALA THR PRO ALA GLN SER ARG VAL VAL GLU GLU ARG
SEQRES  25h1  393  VAL THR ASP PHE VAL ASN ARG LEU PRO PRO SER THR ASN
SEQRES  26h1  393  LEU THR ILE ASP GLN LEU ARG PHE ILE GLY LEU GLN VAL
SEQRES  27h1  393  LEU GLY PRO SER PHE ASN PHE ASN VAL ALA ILE ARG SER
SEQRES  28h1  393  PRO ASN ASP ALA VAL GLN PRO GLY LEU ARG PHE THR SER
SEQRES  29h1  393  CYS GLY ASP ALA GLU ILE ASP CYS ASP TYR LYS ALA CYS
SEQRES  30h1  393  LEU ASN SER VAL VAL VAL ILE ASN ASN ASN VAL THR THR
SEQRES  31h1  393  SER GLY CYS
SEQRES   1i1  393  CYS THR ILE GLN ARG PRO ASP PRO GLN ASP LEU ARG ASN
SEQRES   2i1  393  ASP ILE ALA THR ARG PHE SER THR ASN VAL LEU GLY GLY
SEQRES   3i1  393  ALA PRO ILE ILE PRO GLU SER ASN GLU PHE TYR VAL VAL
SEQRES   4i1  393  SER LEU GLU TYR ALA MET GLN GLU GLU PHE TYR ALA PHE
SEQRES   5i1  393  GLY GLU GLN MET TRP ARG GLU ARG ASP PRO ARG PHE ALA
SEQRES   6i1  393  CYS CYS GLU ASN LEU VAL LYS MET ALA ALA GLU ARG GLY
SEQRES   7i1  393  VAL TYR PRO LYS PRO ALA GLN PHE ALA GLN GLY TYR VAL
SEQRES   8i1  393  ARG MET THR GLY THR PRO GLY SER ALA LEU ASN GLN GLY
SEQRES   9i1  393  LEU ARG PHE GLN PHE GLY ASN GLN THR TYR GLU PRO ALA
SEQRES  10i1  393  SER VAL VAL PRO ASP GLN LEU PRO ALA THR GLY ILE LEU
SEQRES  11i1  393  VAL LEU ARG VAL SER ALA VAL ASN PRO GLY PRO SER GLY
SEQRES  12i1  393  ASN ALA ARG VAL THR ASP GLY THR LEU VAL THR PRO VAL
SEQRES  13i1  393  PRO GLY ILE SER SER ALA VAL THR ALA TYR GLY GLY ASN
SEQRES  14i1  393  PHE CYS GLY GLY SER ASP GLU GLU GLU CYS GLU GLN PHE
SEQRES  15i1  393  ARG THR ARG TYR LEU GLN ARG LEU GLN TYR GLN PRO ARG
SEQRES  16i1  393  PHE THR VAL GLU TRP LEU LYS SER LYS ALA ALA GLU TRP
SEQRES  17i1  393  PRO CYS VAL THR ASP VAL PHE ASP LEU GLY PRO ASN CYS
SEQRES  18i1  393  CYS ALA VAL ASN ALA LEU GLY GLU VAL VAL CYS PRO ASN
SEQRES  19i1  393  ASN PHE GLU PHE TYR VAL LEU PHE ARG ASP THR PHE ASP
SEQRES  20i1  393  CYS GLY LEU ALA PRO GLN CYS VAL VAL ASP GLU ILE THR
SEQRES  21i1  393  ASP TRP LEU PHE GLY SER PRO GLN GLY LEU GLY LEU GLY
SEQRES  22i1  393  GLU ALA GLU PHE GLY ILE CYS GLY LYS VAL ARG THR ALA
SEQRES  23i1  393  ALA PRO VAL LYS LEU ASP ILE ILE LEU ASP GLY LEU SER
SEQRES  24i1  393  CYS ALA THR PRO ALA GLN SER ARG VAL VAL GLU GLU ARG
SEQRES  25i1  393  VAL THR ASP PHE VAL ASN ARG LEU PRO PRO SER THR ASN
SEQRES  26i1  393  LEU THR ILE ASP GLN LEU ARG PHE ILE GLY LEU GLN VAL
SEQRES  27i1  393  LEU GLY PRO SER PHE ASN PHE ASN VAL ALA ILE ARG SER
SEQRES  28i1  393  PRO ASN ASP ALA VAL GLN PRO GLY LEU ARG PHE THR SER
SEQRES  29i1  393  CYS GLY ASP ALA GLU ILE ASP CYS ASP TYR LYS ALA CYS
SEQRES  30i1  393  LEU ASN SER VAL VAL VAL ILE ASN ASN ASN VAL THR THR
SEQRES  31i1  393  SER GLY CYS
SEQRES   1j1  176  CYS THR VAL ASP VAL ALA ASP ARG ARG LYS ARG PHE TRP
SEQRES   2j1  176  THR THR GLN ILE ALA ALA CYS GLY THR SER SER ASP ASP
SEQRES   3j1  176  CYS GLY ASP CYS ALA ARG PRO GLY LEU GLN LEU MET CYS
SEQRES   4j1  176  ASN GLY GLN GLY GLN VAL THR VAL SER THR ASP ASN TYR
SEQRES   5j1  176  ALA VAL GLY LEU ALA LEU ASN ILE LEU LEU THR ASP ALA
SEQRES   6j1  176  SER LYS ALA ASP THR GLY CYS GLY TRP THR PRO GLY ASN
SEQRES   7j1  176  ARG GLY GLY PHE TRP GLY ASP SER PHE ARG SER ASP ASN
SEQRES   8j1  176  LEU ARG SER GLY SER LYS ILE ARG GLN VAL PRO THR ARG
SEQRES   9j1  176  THR SER MET ARG GLU THR VAL SER LEU ILE ARG ALA TYR
SEQRES  10j1  176  ALA LEU ASP ASP LEU LYS LYS LEU VAL THR TYR GLY VAL
SEQRES  11j1  176  ALA LYS SER VAL ASP VAL ASP LEU THR TYR ARG GLY SER
SEQRES  12j1  176  ASN LYS ILE ASP MET THR VAL ILE ILE GLN GLY VAL ASP
SEQRES  13j1  176  GLY ASN GLU SER ARG VAL GLY LEU THR GLY GLU ARG ILE
SEQRES  14j1  176  SER ASN ALA TRP VAL TRP SER
SEQRES   1k1  498  ASP ALA LEU SER ASP GLY PHE VAL ARG LEU CYS ILE ASP
SEQRES   2k1  498  PRO SER LEU ASN PHE PHE GLY GLU GLY CYS LYS ILE LEU
SEQRES   3k1  498  VAL GLU GLY GLN MET THR ASP ASP GLY SER ALA THR PRO
SEQRES   4k1  498  ASP ALA VAL THR CYS VAL THR SER GLU LEU ASP ILE ILE
SEQRES   5k1  498  GLU ARG PHE GLY GLN GLY SER VAL LEU THR GLU SER LEU
SEQRES   6k1  498  ARG LYS VAL PHE CYS THR CYS LYS SER GLY VAL SER VAL
SEQRES   7k1  498  TYR ALA LEU PRO ARG GLU ASP ALA ALA ALA GLY VAL LYS
SEQRES   8k1  498  ALA VAL TYR THR LEU THR ILE ALA GLY PRO ALA THR THR
SEQRES   9k1  498  ASP GLY ARG VAL GLN LEU TYR MET GLY GLU ALA GLU TYR
SEQRES  10k1  498  ALA VAL ASP ILE GLY VAL ASP ALA GLY ASP THR ALA THR
SEQRES  11k1  498  ASP ILE ALA ALA ALA ILE VAL ALA ALA ILE SER PRO ASP
SEQRES  12k1  498  PHE PRO TYR ALA ALA THR ALA ALA ALA GLY VAL ILE THR
SEQRES  13k1  498  LEU THR ALA ARG ASN ALA GLY THR ILE GLY ASN HIS LEU
SEQRES  14k1  498  SER VAL ILE TYR THR ASN LEU GLY SER CYS THR SER VAL
SEQRES  15k1  498  THR PRO GLU GLY VAL THR VAL THR PHE ALA GLN THR THR
SEQRES  16k1  498  ALA GLY SER VAL ASN PRO THR PRO ASN ASP TYR ALA THR
SEQRES  17k1  498  VAL VAL ASN GLU CYS CYS PHE ALA VAL TYR VAL LEU SER
SEQRES  18k1  498  SER ASP ASP THR ASP TRP GLN GLU ASN LEU ARG ASP TRP
SEQRES  19k1  498  ILE ARG SER ALA TRP ASP CYS SER LYS PRO GLN CYS PHE
SEQRES  20k1  498  GLY HIS GLY TYR VAL PHE ASN LYS GLY THR LEU GLY GLN
SEQRES  21k1  498  VAL LEU ALA ASP GLY ASP ASN SER ALA GLU LEU SER ARG
SEQRES  22k1  498  LEU ALA LEU PRO THR THR TYR PRO VAL LEU PRO TYR LEU
SEQRES  23k1  498  THR ASN ALA ALA TYR GLY ALA LEU SER ALA CYS SER THR
SEQRES  24k1  498  CYS ASN ASN PRO GLU LEU ASN ILE GLN GLY GLN THR PHE
SEQRES  25k1  498  GLY LEU LEU SER CYS ILE ASN MET PRO GLU SER CYS THR
SEQRES  26k1  498  PRO GLY TRP THR PHE GLY GLU VAL THR GLN LEU GLN ALA
SEQRES  27k1  498  ASN GLY PHE VAL VAL SER GLY PRO SER THR THR SER GLY
SEQRES  28k1  498  GLN GLY ASN TYR THR SER PRO TYR ILE TYR ASN ASP VAL
SEQRES  29k1  498  THR ASN TYR LEU ARG ASP GLU LYS ASN ARG PRO ASN ALA
SEQRES  30k1  498  THR PHE ARG ASP ALA SER SER ARG ARG LEU ALA ALA ALA
SEQRES  31k1  498  THR GLY VAL ALA LEU ALA GLU PHE LEU GLN GLN PHE ASN
SEQRES  32k1  498  GLY LEU ALA VAL PHE THR LYS ASN THR ASN ILE ARG THR
SEQRES  33k1  498  GLY ILE ILE GLY THR ASN PRO ARG LEU MET LEU GLY LYS
SEQRES  34k1  498  ILE ARG LYS TRP ALA GLN ASP ASN VAL GLY THR LEU PHE
SEQRES  35k1  498  SER GLU PHE ASP ASN ILE ASN GLU ASP ILE GLN LEU LEU
SEQRES  36k1  498  THR ASP PHE GLU VAL GLN PRO LYS CYS VAL GLY GLN PRO
SEQRES  37k1  498  GLY ILE PHE HIS LEU ASN MET ARG TYR ARG PRO PRO VAL
SEQRES  38k1  498  ARG GLY ALA ARG ILE ASN VAL ASN MET ALA PRO ALA LEU
SEQRES  39k1  498  PHE ASP ASN CYS
SEQRES   1 l  141  MET ALA LEU ARG LEU HIS PRO THR ASN PHE ALA LEU ALA
SEQRES   2 l  141  VAL CYS ASN ALA GLY VAL ASP GLN PHE ASP THR GLY GLY
SEQRES   3 l  141  THR ILE GLU ILE TYR ASP GLY VAL GLN PRO ALA ASP PRO
SEQRES   4 l  141  THR VAL ALA ILE THR THR GLN ASN LEU LEU MET THR PHE
SEQRES   5 l  141  ASN ILE PRO SER PRO GLY TYR GLY PRO ALA GLU ILE VAL
SEQRES   6 l  141  ALA GLY GLN PRO TYR VAL ARG ALA PRO GLY PHE LEU PRO
SEQRES   7 l  141  ALA VAL ALA VAL PRO ILE ALA SER GLY VAL ALA THR TRP
SEQRES   8 l  141  ALA ARG VAL LYS ASN SER GLY GLY ASP VAL GLU PHE ASP
SEQRES   9 l  141  GLY ASP VAL GLY THR SER ALA SER SER ALA PHE VAL LYS
SEQRES  10 l  141  LEU SER THR THR ASN VAL THR SER GLY VAL GLY VAL SER
SEQRES  11 l  141  VAL THR ALA SER GLU TYR ARG GLN ALA ILE ARG
SEQRES   1l1  285  MET ASN VAL LEU ILE PRO GLY ILE ASP GLY MET VAL SER
SEQRES   2l1  285  ALA GLY THR LEU GLU TYR THR GLY CYS CYS PRO PRO SER
SEQRES   3l1  285  PHE ALA ASP VAL ASP GLU CYS THR LEU ALA THR ALA PHE
SEQRES   4l1  285  VAL GLY LEU LEU PRO SER GLY PRO LEU TRP ASP ARG PRO
SEQRES   5l1  285  LYS TYR GLU ALA ILE THR THR ILE THR GLU ALA GLY ASN
SEQRES   6l1  285  CYS ALA ALA CYS TRP THR THR ASP HIS CYS PRO THR LEU
SEQRES   7l1  285  VAL ASP TYR ALA VAL ASN VAL GLY ALA ARG LEU ALA SER
SEQRES   8l1  285  VAL ILE GLU ARG THR ILE TRP PRO ALA VAL ARG GLU SER
SEQRES   9l1  285  ASP PRO PHE THR ALA VAL THR SER THR ALA ASP TRP LEU
SEQRES  10l1  285  ASN ARG PHE ASP TRP VAL ASN CYS PHE GLU THR SER CYS
SEQRES  11l1  285  ARG SER LYS GLU LEU GLY GLU LYS THR PRO ILE GLU TYR
SEQRES  12l1  285  MET THR ASP CYS GLY PRO VAL TYR VAL LYS ILE THR TYR
SEQRES  13l1  285  PRO PRO SER LEU GLN GLN ALA PHE GLU SER ALA LEU ILE
SEQRES  14l1  285  LYS SER LEU GLU ARG LEU SER MET GLY ILE ILE LYS ASN
SEQRES  15l1  285  LEU ALA ALA ILE ASN PHE VAL ILE GLU PRO LEU LYS VAL
SEQRES  16l1  285  ARG VAL VAL PRO VAL ASP THR THR ASP ALA CYS GLU ASN
SEQRES  17l1  285  GLU THR LEU CYS VAL VAL LEU GLU LYS THR SER ASP PHE
SEQRES  18l1  285  PHE ASP GLY VAL ASN ALA ASN THR CYS GLY ILE PRO THR
SEQRES  19l1  285  PRO VAL ALA ALA TYR ILE ASP ARG ASP VAL MET GLN LEU
SEQRES  20l1  285  PRO SER ASP LEU ASP LYS TYR ILE TRP PRO GLY HIS MET
SEQRES  21l1  285  ALA ALA GLU CYS ILE VAL ARG SER LEU LEU SER HIS VAL
SEQRES  22l1  285  SER ARG PHE CYS LEU ILE ARG THR GLU GLN ALA PRO
SEQRES   1 m  141  MET ALA LEU ARG LEU HIS PRO THR ASN PHE ALA LEU ALA
SEQRES   2 m  141  VAL CYS ASN ALA GLY VAL ASP GLN PHE ASP THR GLY GLY
SEQRES   3 m  141  THR ILE GLU ILE TYR ASP GLY VAL GLN PRO ALA ASP PRO
SEQRES   4 m  141  THR VAL ALA ILE THR THR GLN ASN LEU LEU MET THR PHE
SEQRES   5 m  141  ASN ILE PRO SER PRO GLY TYR GLY PRO ALA GLU ILE VAL
SEQRES   6 m  141  ALA GLY GLN PRO TYR VAL ARG ALA PRO GLY PHE LEU PRO
SEQRES   7 m  141  ALA VAL ALA VAL PRO ILE ALA SER GLY VAL ALA THR TRP
SEQRES   8 m  141  ALA ARG VAL LYS ASN SER GLY GLY ASP VAL GLU PHE ASP
SEQRES   9 m  141  GLY ASP VAL GLY THR SER ALA SER SER ALA PHE VAL LYS
SEQRES  10 m  141  LEU SER THR THR ASN VAL THR SER GLY VAL GLY VAL SER
SEQRES  11 m  141  VAL THR ALA SER GLU TYR ARG GLN ALA ILE ARG
SEQRES   1m1  494  ASP ALA LEU SER ASP GLY PHE VAL ARG LEU CYS ILE ASP
SEQRES   2m1  494  PRO SER LEU ASN PHE PHE GLY GLU GLY CYS LYS ILE LEU
SEQRES   3m1  494  VAL GLU GLY GLN MET THR ASP ASP GLY SER ALA THR PRO
SEQRES   4m1  494  ASP ALA VAL THR CYS VAL THR SER GLU LEU ASP ILE ILE
SEQRES   5m1  494  GLU ARG PHE GLY GLN GLY SER VAL LEU THR GLU SER LEU
SEQRES   6m1  494  ARG LYS VAL PHE CYS THR CYS LYS SER GLY VAL SER VAL
SEQRES   7m1  494  TYR ALA LEU PRO ARG GLU ASP ALA ALA ALA GLY VAL LYS
SEQRES   8m1  494  ALA VAL TYR THR LEU THR ILE ALA GLY PRO ALA THR THR
SEQRES   9m1  494  ASP GLY ARG VAL GLN LEU TYR MET GLY GLU ALA GLU TYR
SEQRES  10m1  494  ALA VAL ASP ILE GLY VAL ASP ALA GLY ASP THR ALA THR
SEQRES  11m1  494  ASP ILE ALA ALA ALA ILE VAL ALA ALA ILE SER PRO ASP
SEQRES  12m1  494  PHE PRO TYR ALA ALA THR ALA ALA ALA GLY VAL ILE THR
SEQRES  13m1  494  LEU THR ALA ARG ASN ALA GLY THR ILE GLY ASN HIS LEU
SEQRES  14m1  494  SER VAL ILE TYR THR ASN LEU GLY SER CYS THR SER VAL
SEQRES  15m1  494  THR PRO GLU GLY VAL THR VAL THR PHE ALA GLN THR THR
SEQRES  16m1  494  ALA GLY SER VAL ASN PRO THR PRO ASN ASP TYR ALA THR
SEQRES  17m1  494  VAL VAL ASN GLU CYS CYS PHE ALA VAL TYR VAL LEU SER
SEQRES  18m1  494  SER ASP ASP THR ASP TRP GLN GLU ASN LEU ARG ASP TRP
SEQRES  19m1  494  ILE ARG SER ALA TRP ASP CYS SER LYS PRO GLN CYS PHE
SEQRES  20m1  494  GLY HIS GLY TYR VAL PHE ASN LYS GLY THR LEU GLY GLN
SEQRES  21m1  494  VAL LEU ALA ASP GLY ASP ASN SER ALA GLU LEU SER ARG
SEQRES  22m1  494  LEU ALA LEU PRO THR THR TYR PRO VAL LEU PRO TYR LEU
SEQRES  23m1  494  THR ASN ALA ALA TYR GLY ALA LEU SER ALA CYS SER THR
SEQRES  24m1  494  CYS ASN ASN PRO GLU LEU ASN ILE GLN GLY GLN THR PHE
SEQRES  25m1  494  GLY LEU LEU SER CYS ILE ASN MET PRO GLU SER CYS THR
SEQRES  26m1  494  PRO GLY TRP THR PHE GLY GLU VAL THR GLN LEU GLN ALA
SEQRES  27m1  494  ASN GLY PHE VAL VAL SER GLY PRO SER THR THR SER GLY
SEQRES  28m1  494  GLN GLY ASN TYR THR SER PRO TYR ILE TYR ASN ASP VAL
SEQRES  29m1  494  THR ASN TYR LEU ARG ASP GLU LYS ASN ARG PRO ASN ALA
SEQRES  30m1  494  THR PHE ARG ASP ALA SER SER ARG ARG LEU ALA ALA ALA
SEQRES  31m1  494  THR GLY VAL ALA LEU ALA GLU PHE LEU GLN GLN PHE ASN
SEQRES  32m1  494  GLY LEU ALA VAL PHE THR LYS ASN THR ASN ILE ARG THR
SEQRES  33m1  494  GLY ILE ILE GLY THR ASN PRO ARG LEU MET LEU GLY LYS
SEQRES  34m1  494  ILE ARG LYS TRP ALA GLN ASP ASN VAL GLY THR LEU PHE
SEQRES  35m1  494  SER GLU PHE ASP ASN ILE ASN GLU ASP ILE GLN LEU LEU
SEQRES  36m1  494  THR ASP PHE GLU VAL GLN PRO LYS CYS VAL GLY GLN PRO
SEQRES  37m1  494  GLY ILE PHE HIS LEU ASN MET ARG TYR ARG PRO PRO VAL
SEQRES  38m1  494  ARG GLY ALA ARG ILE ASN VAL ASN MET ALA PRO ALA LEU
SEQRES   1 n  143  MET ALA ILE ILE ILE SER GLN ALA ILE ALA LEU SER LEU
SEQRES   2 n  143  VAL ASP ALA ILE HIS ALA ARG ILE ASP ALA GLY ALA ALA
SEQRES   3 n  143  ALA GLY HIS LEU ARG VAL TYR SER GLY ALA ARG PRO ALA
SEQRES   4 n  143  ASN PRO GLU ALA ALA VAL PRO GLY ALA SER VAL LEU LEU
SEQRES   5 n  143  VAL ASP PHE GLU LEU ASN ASP PRO ALA PHE LEU ALA ALA
SEQRES   6 n  143  THR MET VAL GLY SER VAL ALA SER ALA ASN ALA ASP THR
SEQRES   7 n  143  VAL ASP PRO VAL ASN GLY ALA ALA ASN GLY THR ALA THR
SEQRES   8 n  143  TRP PHE ARG ILE SER ASP SER ASN GLY VAL ALA ILE PHE
SEQRES   9 n  143  ASP GLY SER VAL THR ASP GLN THR GLY THR GLY ASP LEU
SEQRES  10 n  143  LYS LEU ALA THR THR THR ILE VAL ALA GLY VAL PRO VAL
SEQRES  11 n  143  THR VAL VAL SER LEU THR GLY ARG MET SER THR GLY ALA
SEQRES   1 o  143  MET ALA ILE ILE ILE SER GLN ALA ILE ALA LEU SER LEU
SEQRES   2 o  143  VAL ASP ALA ILE HIS ALA ARG ILE ASP ALA GLY ALA ALA
SEQRES   3 o  143  ALA GLY HIS LEU ARG VAL TYR SER GLY ALA ARG PRO ALA
SEQRES   4 o  143  ASN PRO GLU ALA ALA VAL PRO GLY ALA SER VAL LEU LEU
SEQRES   5 o  143  VAL ASP PHE GLU LEU ASN ASP PRO ALA PHE LEU ALA ALA
SEQRES   6 o  143  THR MET VAL GLY SER VAL ALA SER ALA ASN ALA ASP THR
SEQRES   7 o  143  VAL ASP PRO VAL ASN GLY ALA ALA ASN GLY THR ALA THR
SEQRES   8 o  143  TRP PHE ARG ILE SER ASP SER ASN GLY VAL ALA ILE PHE
SEQRES   9 o  143  ASP GLY SER VAL THR ASP GLN THR GLY THR GLY ASP LEU
SEQRES  10 o  143  LYS LEU ALA THR THR THR ILE VAL ALA GLY VAL PRO VAL
SEQRES  11 o  143  THR VAL VAL SER LEU THR GLY ARG MET SER THR GLY ALA
SEQRES   1 p  141  MET ALA LEU ARG LEU HIS PRO THR ASN PHE ALA LEU ALA
SEQRES   2 p  141  VAL CYS ASN ALA GLY VAL ASP GLN PHE ASP THR GLY GLY
SEQRES   3 p  141  THR ILE GLU ILE TYR ASP GLY VAL GLN PRO ALA ASP PRO
SEQRES   4 p  141  THR VAL ALA ILE THR THR GLN ASN LEU LEU MET THR PHE
SEQRES   5 p  141  ASN ILE PRO SER PRO GLY TYR GLY PRO ALA GLU ILE VAL
SEQRES   6 p  141  ALA GLY GLN PRO TYR VAL ARG ALA PRO GLY PHE LEU PRO
SEQRES   7 p  141  ALA VAL ALA VAL PRO ILE ALA SER GLY VAL ALA THR TRP
SEQRES   8 p  141  ALA ARG VAL LYS ASN SER GLY GLY ASP VAL GLU PHE ASP
SEQRES   9 p  141  GLY ASP VAL GLY THR SER ALA SER SER ALA PHE VAL LYS
SEQRES  10 p  141  LEU SER THR THR ASN VAL THR SER GLY VAL GLY VAL SER
SEQRES  11 p  141  VAL THR ALA SER GLU TYR ARG GLN ALA ILE ARG
SEQRES   1 q  143  MET ALA ILE ILE ILE SER GLN ALA ILE ALA LEU SER LEU
SEQRES   2 q  143  VAL ASP ALA ILE HIS ALA ARG ILE ASP ALA GLY ALA ALA
SEQRES   3 q  143  ALA GLY HIS LEU ARG VAL TYR SER GLY ALA ARG PRO ALA
SEQRES   4 q  143  ASN PRO GLU ALA ALA VAL PRO GLY ALA SER VAL LEU LEU
SEQRES   5 q  143  VAL ASP PHE GLU LEU ASN ASP PRO ALA PHE LEU ALA ALA
SEQRES   6 q  143  THR MET VAL GLY SER VAL ALA SER ALA ASN ALA ASP THR
SEQRES   7 q  143  VAL ASP PRO VAL ASN GLY ALA ALA ASN GLY THR ALA THR
SEQRES   8 q  143  TRP PHE ARG ILE SER ASP SER ASN GLY VAL ALA ILE PHE
SEQRES   9 q  143  ASP GLY SER VAL THR ASP GLN THR GLY THR GLY ASP LEU
SEQRES  10 q  143  LYS LEU ALA THR THR THR ILE VAL ALA GLY VAL PRO VAL
SEQRES  11 q  143  THR VAL VAL SER LEU THR GLY ARG MET SER THR GLY ALA
SEQRES   1 r  141  MET ALA LEU ARG LEU HIS PRO THR ASN PHE ALA LEU ALA
SEQRES   2 r  141  VAL CYS ASN ALA GLY VAL ASP GLN PHE ASP THR GLY GLY
SEQRES   3 r  141  THR ILE GLU ILE TYR ASP GLY VAL GLN PRO ALA ASP PRO
SEQRES   4 r  141  THR VAL ALA ILE THR THR GLN ASN LEU LEU MET THR PHE
SEQRES   5 r  141  ASN ILE PRO SER PRO GLY TYR GLY PRO ALA GLU ILE VAL
SEQRES   6 r  141  ALA GLY GLN PRO TYR VAL ARG ALA PRO GLY PHE LEU PRO
SEQRES   7 r  141  ALA VAL ALA VAL PRO ILE ALA SER GLY VAL ALA THR TRP
SEQRES   8 r  141  ALA ARG VAL LYS ASN SER GLY GLY ASP VAL GLU PHE ASP
SEQRES   9 r  141  GLY ASP VAL GLY THR SER ALA SER SER ALA PHE VAL LYS
SEQRES  10 r  141  LEU SER THR THR ASN VAL THR SER GLY VAL GLY VAL SER
SEQRES  11 r  141  VAL THR ALA SER GLU TYR ARG GLN ALA ILE ARG
SEQRES   1r1  549  GLY CYS ALA ASN ILE PRO GLY GLY GLU ASP CYS GLN CYS
SEQRES   2r1  549  TRP PRO GLU TRP THR ALA ASP ASN GLY TYR PHE PHE GLY
SEQRES   3r1  549  ASP VAL VAL GLN GLN GLY GLY VAL LEU TYR TYR ALA THR
SEQRES   4r1  549  ARG ASP VAL PRO PRO GLY THR PRO PHE LEU ALA ALA ASP
SEQRES   5r1  549  TRP ALA PRO TYR ARG PRO ALA ALA THR ALA ILE PRO PRO
SEQRES   6r1  549  HIS ASN GLU ASN SER THR TYR PHE GLN TYR GLN PRO VAL
SEQRES   7r1  549  ALA TYR ASN ASP LYS LEU TYR THR ALA ARG THR ASP LEU
SEQRES   8r1  549  PRO PRO GLY PRO PHE ASP PRO ALA ASN TRP GLN GLU ILE
SEQRES   9r1  549  SER VAL GLU GLY LEU VAL GLU VAL VAL ASP SER ALA THR
SEQRES  10r1  549  ILE ASP PHE THR GLY THR GLY ALA ALA GLY ASP PRO VAL
SEQRES  11r1  549  SER ALA ASP VAL LYS LEU ASP PRO ASP PRO ASP ASN LEU
SEQRES  12r1  549  LEU SER ALA THR ALA ASN GLY LEU ILE LEU THR ALA ASP
SEQRES  13r1  549  ASN ILE PRO PHE PRO ASP GLN ILE LEU ILE SER GLU GLU
SEQRES  14r1  549  VAL THR LEU ARG VAL ASP TYR VAL THR GLY ASP ASP ALA
SEQRES  15r1  549  THR ALA ASP GLY THR LEU ALA LYS PRO PHE ALA THR VAL
SEQRES  16r1  549  SER ALA ALA ILE GLY VAL ALA THR THR GLY ASP ARG VAL
SEQRES  17r1  549  GLU ILE TYR PRO GLY THR TYR ILE GLY ASN PHE ALA PRO
SEQRES  18r1  549  LYS SER ASP VAL THR VAL VAL GLY LEU GLU GLY VAL VAL
SEQRES  19r1  549  ILE ASP GLY ASP VAL THR ILE ALA ALA GLY VAL SER GLY
SEQRES  20r1  549  ALA LEU VAL ASP GLY LEU PHE VAL ASP GLY SER VAL LEU
SEQRES  21r1  549  VAL ASN GLY ALA ASN GLY SER VAL THR PHE ARG ASN SER
SEQRES  22r1  549  ARG VAL THR GLU ASN VAL LEU ALA THR GLY ASN ASN THR
SEQRES  23r1  549  GLY VAL TYR ARG PHE GLU ASN CYS ASP ILE GLU THR ALA
SEQRES  24r1  549  ALA ILE VAL ASN GLY THR GLY ASN ALA GLU PHE ILE PHE
SEQRES  25r1  549  SER GLY GLY VAL SER GLU ASN ASP PHE PHE LEU ASN SER
SEQRES  26r1  549  PRO GLY THR MET ILE VAL GLU ASN ARG SER ARG VAL LYS
SEQRES  27r1  549  ALA VAL LEU HIS GLU ALA GLY ASN MET ILE VAL GLN ASN
SEQRES  28r1  549  ILE GLY VAL ILE GLU SER LEU ALA SER THR PRO ASP ASN
SEQRES  29r1  549  GLY PHE LEU ALA VAL MET SER SER SER LEU PHE ASP PRO
SEQRES  30r1  549  LEU THR SER THR TYR GLY THR ILE SER LYS THR GLY LEU
SEQRES  31r1  549  CYS PRO PHE VAL PHE GLN ASP PHE GLY ARG ASP ASN THR
SEQRES  32r1  549  ASP THR THR ALA LEU ASN GLY PRO LYS PHE ILE VAL LEU
SEQRES  33r1  549  ASN SER HIS PHE ALA GLY ILE ASP ALA ALA LEU GLU THR
SEQRES  34r1  549  LEU GLN GLU TYR SER PRO LEU ASP ARG LEU VAL PRO VAL
SEQRES  35r1  549  ASP LEU GLY PHE SER PHE THR GLY GLY TRP THR ASP GLY
SEQRES  36r1  549  GLU THR ILE GLY ALA HIS VAL VAL SER ARG SER THR ILE
SEQRES  37r1  549  VAL PRO GLU ASN MET ALA GLY SER VAL PHE SER THR ASP
SEQRES  38r1  549  SER SER THR LEU ASP GLY VAL LEU ASN ILE VAL VAL GLY
SEQRES  39r1  549  PRO SER VAL VAL GLY THR VAL THR ILE VAL ASP GLY ILE
SEQRES  40r1  549  ALA THR PHE ALA SER SER SER PHE ASN LEU ASP PRO GLY
SEQRES  41r1  549  GLN THR VAL ARG VAL VAL THR THR SER ASP GLY THR PHE
SEQRES  42r1  549  ASP TYR ALA ALA LEU THR LEU VAL GLY HIS ARG GLU VAL
SEQRES  43r1  549  VAL TYR VAL
SEQRES   1 s  143  MET ALA ILE ILE ILE SER GLN ALA ILE ALA LEU SER LEU
SEQRES   2 s  143  VAL ASP ALA ILE HIS ALA ARG ILE ASP ALA GLY ALA ALA
SEQRES   3 s  143  ALA GLY HIS LEU ARG VAL TYR SER GLY ALA ARG PRO ALA
SEQRES   4 s  143  ASN PRO GLU ALA ALA VAL PRO GLY ALA SER VAL LEU LEU
SEQRES   5 s  143  VAL ASP PHE GLU LEU ASN ASP PRO ALA PHE LEU ALA ALA
SEQRES   6 s  143  THR MET VAL GLY SER VAL ALA SER ALA ASN ALA ASP THR
SEQRES   7 s  143  VAL ASP PRO VAL ASN GLY ALA ALA ASN GLY THR ALA THR
SEQRES   8 s  143  TRP PHE ARG ILE SER ASP SER ASN GLY VAL ALA ILE PHE
SEQRES   9 s  143  ASP GLY SER VAL THR ASP GLN THR GLY THR GLY ASP LEU
SEQRES  10 s  143  LYS LEU ALA THR THR THR ILE VAL ALA GLY VAL PRO VAL
SEQRES  11 s  143  THR VAL VAL SER LEU THR GLY ARG MET SER THR GLY ALA
SEQRES   1s1  560  LYS LEU ARG PRO LEU GLN VAL GLY GLY VAL PRO GLY CYS
SEQRES   2s1  560  ALA ASN ILE PRO GLY GLY GLU ASP CYS GLN CYS TRP PRO
SEQRES   3s1  560  GLU TRP THR ALA ASP ASN GLY TYR PHE PHE GLY ASP VAL
SEQRES   4s1  560  VAL GLN GLN GLY GLY VAL LEU TYR TYR ALA THR ARG ASP
SEQRES   5s1  560  VAL PRO PRO GLY THR PRO PHE LEU ALA ALA ASP TRP ALA
SEQRES   6s1  560  PRO TYR ARG PRO ALA ALA THR ALA ILE PRO PRO HIS ASN
SEQRES   7s1  560  GLU ASN SER THR TYR PHE GLN TYR GLN PRO VAL ALA TYR
SEQRES   8s1  560  ASN ASP LYS LEU TYR THR ALA ARG THR ASP LEU PRO PRO
SEQRES   9s1  560  GLY PRO PHE ASP PRO ALA ASN TRP GLN GLU ILE SER VAL
SEQRES  10s1  560  GLU GLY LEU VAL GLU VAL VAL ASP SER ALA THR ILE ASP
SEQRES  11s1  560  PHE THR GLY THR GLY ALA ALA GLY ASP PRO VAL SER ALA
SEQRES  12s1  560  ASP VAL LYS LEU ASP PRO ASP PRO ASP ASN LEU LEU SER
SEQRES  13s1  560  ALA THR ALA ASN GLY LEU ILE LEU THR ALA ASP ASN ILE
SEQRES  14s1  560  PRO PHE PRO ASP GLN ILE LEU ILE SER GLU GLU VAL THR
SEQRES  15s1  560  LEU ARG VAL ASP TYR VAL THR GLY ASP ASP ALA THR ALA
SEQRES  16s1  560  ASP GLY THR LEU ALA LYS PRO PHE ALA THR VAL SER ALA
SEQRES  17s1  560  ALA ILE GLY VAL ALA THR THR GLY ASP ARG VAL GLU ILE
SEQRES  18s1  560  TYR PRO GLY THR TYR ILE GLY ASN PHE ALA PRO LYS SER
SEQRES  19s1  560  ASP VAL THR VAL VAL GLY LEU GLU GLY VAL VAL ILE ASP
SEQRES  20s1  560  GLY ASP VAL THR ILE ALA ALA GLY VAL SER GLY ALA LEU
SEQRES  21s1  560  VAL ASP GLY LEU PHE VAL ASP GLY SER VAL LEU VAL ASN
SEQRES  22s1  560  GLY ALA ASN GLY SER VAL THR PHE ARG ASN SER ARG VAL
SEQRES  23s1  560  THR GLU ASN VAL LEU ALA THR GLY ASN ASN THR GLY VAL
SEQRES  24s1  560  TYR ARG PHE GLU ASN CYS ASP ILE GLU THR ALA ALA ILE
SEQRES  25s1  560  VAL ASN GLY THR GLY ASN ALA GLU PHE ILE PHE SER GLY
SEQRES  26s1  560  GLY VAL SER GLU ASN ASP PHE PHE LEU ASN SER PRO GLY
SEQRES  27s1  560  THR MET ILE VAL GLU ASN ARG SER ARG VAL LYS ALA VAL
SEQRES  28s1  560  LEU HIS GLU ALA GLY ASN MET ILE VAL GLN ASN ILE GLY
SEQRES  29s1  560  VAL ILE GLU SER LEU ALA SER THR PRO ASP ASN GLY PHE
SEQRES  30s1  560  LEU ALA VAL MET SER SER SER LEU PHE ASP PRO LEU THR
SEQRES  31s1  560  SER THR TYR GLY THR ILE SER LYS THR GLY LEU CYS PRO
SEQRES  32s1  560  PHE VAL PHE GLN ASP PHE GLY ARG ASP ASN THR ASP THR
SEQRES  33s1  560  THR ALA LEU ASN GLY PRO LYS PHE ILE VAL LEU ASN SER
SEQRES  34s1  560  HIS PHE ALA GLY ILE ASP ALA ALA LEU GLU THR LEU GLN
SEQRES  35s1  560  GLU TYR SER PRO LEU ASP ARG LEU VAL PRO VAL ASP LEU
SEQRES  36s1  560  GLY PHE SER PHE THR GLY GLY TRP THR ASP GLY GLU THR
SEQRES  37s1  560  ILE GLY ALA HIS VAL VAL SER ARG SER THR ILE VAL PRO
SEQRES  38s1  560  GLU ASN MET ALA GLY SER VAL PHE SER THR ASP SER SER
SEQRES  39s1  560  THR LEU ASP GLY VAL LEU ASN ILE VAL VAL GLY PRO SER
SEQRES  40s1  560  VAL VAL GLY THR VAL THR ILE VAL ASP GLY ILE ALA THR
SEQRES  41s1  560  PHE ALA SER SER SER PHE ASN LEU ASP PRO GLY GLN THR
SEQRES  42s1  560  VAL ARG VAL VAL THR THR SER ASP GLY THR PHE ASP TYR
SEQRES  43s1  560  ALA ALA LEU THR LEU VAL GLY HIS ARG GLU VAL VAL TYR
SEQRES  44s1  560  VAL
SEQRES   1 t  141  MET ALA LEU ARG LEU HIS PRO THR ASN PHE ALA LEU ALA
SEQRES   2 t  141  VAL CYS ASN ALA GLY VAL ASP GLN PHE ASP THR GLY GLY
SEQRES   3 t  141  THR ILE GLU ILE TYR ASP GLY VAL GLN PRO ALA ASP PRO
SEQRES   4 t  141  THR VAL ALA ILE THR THR GLN ASN LEU LEU MET THR PHE
SEQRES   5 t  141  ASN ILE PRO SER PRO GLY TYR GLY PRO ALA GLU ILE VAL
SEQRES   6 t  141  ALA GLY GLN PRO TYR VAL ARG ALA PRO GLY PHE LEU PRO
SEQRES   7 t  141  ALA VAL ALA VAL PRO ILE ALA SER GLY VAL ALA THR TRP
SEQRES   8 t  141  ALA ARG VAL LYS ASN SER GLY GLY ASP VAL GLU PHE ASP
SEQRES   9 t  141  GLY ASP VAL GLY THR SER ALA SER SER ALA PHE VAL LYS
SEQRES  10 t  141  LEU SER THR THR ASN VAL THR SER GLY VAL GLY VAL SER
SEQRES  11 t  141  VAL THR ALA SER GLU TYR ARG GLN ALA ILE ARG
SEQRES   1t1  560  LYS LEU ARG PRO LEU GLN VAL GLY GLY VAL PRO GLY CYS
SEQRES   2t1  560  ALA ASN ILE PRO GLY GLY GLU ASP CYS GLN CYS TRP PRO
SEQRES   3t1  560  GLU TRP THR ALA ASP ASN GLY TYR PHE PHE GLY ASP VAL
SEQRES   4t1  560  VAL GLN GLN GLY GLY VAL LEU TYR TYR ALA THR ARG ASP
SEQRES   5t1  560  VAL PRO PRO GLY THR PRO PHE LEU ALA ALA ASP TRP ALA
SEQRES   6t1  560  PRO TYR ARG PRO ALA ALA THR ALA ILE PRO PRO HIS ASN
SEQRES   7t1  560  GLU ASN SER THR TYR PHE GLN TYR GLN PRO VAL ALA TYR
SEQRES   8t1  560  ASN ASP LYS LEU TYR THR ALA ARG THR ASP LEU PRO PRO
SEQRES   9t1  560  GLY PRO PHE ASP PRO ALA ASN TRP GLN GLU ILE SER VAL
SEQRES  10t1  560  GLU GLY LEU VAL GLU VAL VAL ASP SER ALA THR ILE ASP
SEQRES  11t1  560  PHE THR GLY THR GLY ALA ALA GLY ASP PRO VAL SER ALA
SEQRES  12t1  560  ASP VAL LYS LEU ASP PRO ASP PRO ASP ASN LEU LEU SER
SEQRES  13t1  560  ALA THR ALA ASN GLY LEU ILE LEU THR ALA ASP ASN ILE
SEQRES  14t1  560  PRO PHE PRO ASP GLN ILE LEU ILE SER GLU GLU VAL THR
SEQRES  15t1  560  LEU ARG VAL ASP TYR VAL THR GLY ASP ASP ALA THR ALA
SEQRES  16t1  560  ASP GLY THR LEU ALA LYS PRO PHE ALA THR VAL SER ALA
SEQRES  17t1  560  ALA ILE GLY VAL ALA THR THR GLY ASP ARG VAL GLU ILE
SEQRES  18t1  560  TYR PRO GLY THR TYR ILE GLY ASN PHE ALA PRO LYS SER
SEQRES  19t1  560  ASP VAL THR VAL VAL GLY LEU GLU GLY VAL VAL ILE ASP
SEQRES  20t1  560  GLY ASP VAL THR ILE ALA ALA GLY VAL SER GLY ALA LEU
SEQRES  21t1  560  VAL ASP GLY LEU PHE VAL ASP GLY SER VAL LEU VAL ASN
SEQRES  22t1  560  GLY ALA ASN GLY SER VAL THR PHE ARG ASN SER ARG VAL
SEQRES  23t1  560  THR GLU ASN VAL LEU ALA THR GLY ASN ASN THR GLY VAL
SEQRES  24t1  560  TYR ARG PHE GLU ASN CYS ASP ILE GLU THR ALA ALA ILE
SEQRES  25t1  560  VAL ASN GLY THR GLY ASN ALA GLU PHE ILE PHE SER GLY
SEQRES  26t1  560  GLY VAL SER GLU ASN ASP PHE PHE LEU ASN SER PRO GLY
SEQRES  27t1  560  THR MET ILE VAL GLU ASN ARG SER ARG VAL LYS ALA VAL
SEQRES  28t1  560  LEU HIS GLU ALA GLY ASN MET ILE VAL GLN ASN ILE GLY
SEQRES  29t1  560  VAL ILE GLU SER LEU ALA SER THR PRO ASP ASN GLY PHE
SEQRES  30t1  560  LEU ALA VAL MET SER SER SER LEU PHE ASP PRO LEU THR
SEQRES  31t1  560  SER THR TYR GLY THR ILE SER LYS THR GLY LEU CYS PRO
SEQRES  32t1  560  PHE VAL PHE GLN ASP PHE GLY ARG ASP ASN THR ASP THR
SEQRES  33t1  560  THR ALA LEU ASN GLY PRO LYS PHE ILE VAL LEU ASN SER
SEQRES  34t1  560  HIS PHE ALA GLY ILE ASP ALA ALA LEU GLU THR LEU GLN
SEQRES  35t1  560  GLU TYR SER PRO LEU ASP ARG LEU VAL PRO VAL ASP LEU
SEQRES  36t1  560  GLY PHE SER PHE THR GLY GLY TRP THR ASP GLY GLU THR
SEQRES  37t1  560  ILE GLY ALA HIS VAL VAL SER ARG SER THR ILE VAL PRO
SEQRES  38t1  560  GLU ASN MET ALA GLY SER VAL PHE SER THR ASP SER SER
SEQRES  39t1  560  THR LEU ASP GLY VAL LEU ASN ILE VAL VAL GLY PRO SER
SEQRES  40t1  560  VAL VAL GLY THR VAL THR ILE VAL ASP GLY ILE ALA THR
SEQRES  41t1  560  PHE ALA SER SER SER PHE ASN LEU ASP PRO GLY GLN THR
SEQRES  42t1  560  VAL ARG VAL VAL THR THR SER ASP GLY THR PHE ASP TYR
SEQRES  43t1  560  ALA ALA LEU THR LEU VAL GLY HIS ARG GLU VAL VAL TYR
SEQRES  44t1  560  VAL
SEQRES   1 u  143  MET ALA ILE ILE ILE SER GLN ALA ILE ALA LEU SER LEU
SEQRES   2 u  143  VAL ASP ALA ILE HIS ALA ARG ILE ASP ALA GLY ALA ALA
SEQRES   3 u  143  ALA GLY HIS LEU ARG VAL TYR SER GLY ALA ARG PRO ALA
SEQRES   4 u  143  ASN PRO GLU ALA ALA VAL PRO GLY ALA SER VAL LEU LEU
SEQRES   5 u  143  VAL ASP PHE GLU LEU ASN ASP PRO ALA PHE LEU ALA ALA
SEQRES   6 u  143  THR MET VAL GLY SER VAL ALA SER ALA ASN ALA ASP THR
SEQRES   7 u  143  VAL ASP PRO VAL ASN GLY ALA ALA ASN GLY THR ALA THR
SEQRES   8 u  143  TRP PHE ARG ILE SER ASP SER ASN GLY VAL ALA ILE PHE
SEQRES   9 u  143  ASP GLY SER VAL THR ASP GLN THR GLY THR GLY ASP LEU
SEQRES  10 u  143  LYS LEU ALA THR THR THR ILE VAL ALA GLY VAL PRO VAL
SEQRES  11 u  143  THR VAL VAL SER LEU THR GLY ARG MET SER THR GLY ALA
SEQRES   1u1  285  GLY ILE PHE PHE SER GLY GLY LEU ALA CYS ASN LEU THR
SEQRES   2u1  285  VAL ASN ALA ALA CYS GLY ILE ALA THR THR GLY ASP ASP
SEQRES   3u1  285  CYS PRO ALA LEU TYR TYR PRO PRO LYS CYS ASN VAL GLN
SEQRES   4u1  285  VAL ASP PRO LEU GLN MET ASN ALA VAL ILE SER GLU ILE
SEQRES   5u1  285  ALA ASN ALA ILE ASN ALA PHE GLY ASN THR TYR ASP CYS
SEQRES   6u1  285  SER ARG LEU ASP ASN LEU LYS GLN VAL LEU ASN ARG ALA
SEQRES   7u1  285  ARG ASN ILE CYS ASP LEU PRO PRO PHE GLY ASP ALA PRO
SEQRES   8u1  285  ASP MET ASP ASP ARG ILE ALA GLY CYS PHE ASP GLY GLN
SEQRES   9u1  285  SER SER THR VAL THR VAL GLN GLN LEU VAL ASN LEU VAL
SEQRES  10u1  285  LEU GLY LEU CYS GLN LEU PRO GLN ILE GLY ALA ILE GLN
SEQRES  11u1  285  ASP ASP ASP TRP LEU ALA GLY CYS ILE ASP GLY ALA ALA
SEQRES  12u1  285  ARG ILE VAL PRO PHE ALA ALA VAL ARG SER ALA GLY VAL
SEQRES  13u1  285  ILE PRO GLN ASN GLN LEU PHE ASP SER TRP ARG ALA GLY
SEQRES  14u1  285  GLY PHE TRP ASP VAL SER GLN SER THR ALA GLY ARG THR
SEQRES  15u1  285  ALA PHE VAL PHE ARG SER ARG LYS GLU GLY ILE GLY ILE
SEQRES  16u1  285  THR VAL SER GLU LEU PHE ILE ALA THR GLY GLY GLY ALA
SEQRES  17u1  285  TYR GLN SER ILE SER GLU TRP GLU PRO SER THR PHE ALA
SEQRES  18u1  285  TYR VAL PRO THR GLY GLU THR THR ALA ILE ASP GLY GLY
SEQRES  19u1  285  ARG ILE GLN ALA VAL ALA ILE ALA PHE LYS LYS GLY ASN
SEQRES  20u1  285  GLN TRP TYR ALA LYS ALA GLY ASP ILE ILE LEU PRO LEU
SEQRES  21u1  285  GLY GLY ASP ASP GLY VAL ILE ARG VAL ARG THR PRO GLY
SEQRES  22u1  285  TYR GLN ARG LEU GLN ILE TRP ASP GLY VAL GLN VAL
SEQRES   1 v  141  MET ALA LEU ARG LEU HIS PRO THR ASN PHE ALA LEU ALA
SEQRES   2 v  141  VAL CYS ASN ALA GLY VAL ASP GLN PHE ASP THR GLY GLY
SEQRES   3 v  141  THR ILE GLU ILE TYR ASP GLY VAL GLN PRO ALA ASP PRO
SEQRES   4 v  141  THR VAL ALA ILE THR THR GLN ASN LEU LEU MET THR PHE
SEQRES   5 v  141  ASN ILE PRO SER PRO GLY TYR GLY PRO ALA GLU ILE VAL
SEQRES   6 v  141  ALA GLY GLN PRO TYR VAL ARG ALA PRO GLY PHE LEU PRO
SEQRES   7 v  141  ALA VAL ALA VAL PRO ILE ALA SER GLY VAL ALA THR TRP
SEQRES   8 v  141  ALA ARG VAL LYS ASN SER GLY GLY ASP VAL GLU PHE ASP
SEQRES   9 v  141  GLY ASP VAL GLY THR SER ALA SER SER ALA PHE VAL LYS
SEQRES  10 v  141  LEU SER THR THR ASN VAL THR SER GLY VAL GLY VAL SER
SEQRES  11 v  141  VAL THR ALA SER GLU TYR ARG GLN ALA ILE ARG
SEQRES   1v1  285  GLY ILE PHE PHE SER GLY GLY LEU ALA CYS ASN LEU THR
SEQRES   2v1  285  VAL ASN ALA ALA CYS GLY ILE ALA THR THR GLY ASP ASP
SEQRES   3v1  285  CYS PRO ALA LEU TYR TYR PRO PRO LYS CYS ASN VAL GLN
SEQRES   4v1  285  VAL ASP PRO LEU GLN MET ASN ALA VAL ILE SER GLU ILE
SEQRES   5v1  285  ALA ASN ALA ILE ASN ALA PHE GLY ASN THR TYR ASP CYS
SEQRES   6v1  285  SER ARG LEU ASP ASN LEU LYS GLN VAL LEU ASN ARG ALA
SEQRES   7v1  285  ARG ASN ILE CYS ASP LEU PRO PRO PHE GLY ASP ALA PRO
SEQRES   8v1  285  ASP MET ASP ASP ARG ILE ALA GLY CYS PHE ASP GLY GLN
SEQRES   9v1  285  SER SER THR VAL THR VAL GLN GLN LEU VAL ASN LEU VAL
SEQRES  10v1  285  LEU GLY LEU CYS GLN LEU PRO GLN ILE GLY ALA ILE GLN
SEQRES  11v1  285  ASP ASP ASP TRP LEU ALA GLY CYS ILE ASP GLY ALA ALA
SEQRES  12v1  285  ARG ILE VAL PRO PHE ALA ALA VAL ARG SER ALA GLY VAL
SEQRES  13v1  285  ILE PRO GLN ASN GLN LEU PHE ASP SER TRP ARG ALA GLY
SEQRES  14v1  285  GLY PHE TRP ASP VAL SER GLN SER THR ALA GLY ARG THR
SEQRES  15v1  285  ALA PHE VAL PHE ARG SER ARG LYS GLU GLY ILE GLY ILE
SEQRES  16v1  285  THR VAL SER GLU LEU PHE ILE ALA THR GLY GLY GLY ALA
SEQRES  17v1  285  TYR GLN SER ILE SER GLU TRP GLU PRO SER THR PHE ALA
SEQRES  18v1  285  TYR VAL PRO THR GLY GLU THR THR ALA ILE ASP GLY GLY
SEQRES  19v1  285  ARG ILE GLN ALA VAL ALA ILE ALA PHE LYS LYS GLY ASN
SEQRES  20v1  285  GLN TRP TYR ALA LYS ALA GLY ASP ILE ILE LEU PRO LEU
SEQRES  21v1  285  GLY GLY ASP ASP GLY VAL ILE ARG VAL ARG THR PRO GLY
SEQRES  22v1  285  TYR GLN ARG LEU GLN ILE TRP ASP GLY VAL GLN VAL
SEQRES   1 w  143  MET ALA ILE ILE ILE SER GLN ALA ILE ALA LEU SER LEU
SEQRES   2 w  143  VAL ASP ALA ILE HIS ALA ARG ILE ASP ALA GLY ALA ALA
SEQRES   3 w  143  ALA GLY HIS LEU ARG VAL TYR SER GLY ALA ARG PRO ALA
SEQRES   4 w  143  ASN PRO GLU ALA ALA VAL PRO GLY ALA SER VAL LEU LEU
SEQRES   5 w  143  VAL ASP PHE GLU LEU ASN ASP PRO ALA PHE LEU ALA ALA
SEQRES   6 w  143  THR MET VAL GLY SER VAL ALA SER ALA ASN ALA ASP THR
SEQRES   7 w  143  VAL ASP PRO VAL ASN GLY ALA ALA ASN GLY THR ALA THR
SEQRES   8 w  143  TRP PHE ARG ILE SER ASP SER ASN GLY VAL ALA ILE PHE
SEQRES   9 w  143  ASP GLY SER VAL THR ASP GLN THR GLY THR GLY ASP LEU
SEQRES  10 w  143  LYS LEU ALA THR THR THR ILE VAL ALA GLY VAL PRO VAL
SEQRES  11 w  143  THR VAL VAL SER LEU THR GLY ARG MET SER THR GLY ALA
SEQRES   1w1  285  GLY ILE PHE PHE SER GLY GLY LEU ALA CYS ASN LEU THR
SEQRES   2w1  285  VAL ASN ALA ALA CYS GLY ILE ALA THR THR GLY ASP ASP
SEQRES   3w1  285  CYS PRO ALA LEU TYR TYR PRO PRO LYS CYS ASN VAL GLN
SEQRES   4w1  285  VAL ASP PRO LEU GLN MET ASN ALA VAL ILE SER GLU ILE
SEQRES   5w1  285  ALA ASN ALA ILE ASN ALA PHE GLY ASN THR TYR ASP CYS
SEQRES   6w1  285  SER ARG LEU ASP ASN LEU LYS GLN VAL LEU ASN ARG ALA
SEQRES   7w1  285  ARG ASN ILE CYS ASP LEU PRO PRO PHE GLY ASP ALA PRO
SEQRES   8w1  285  ASP MET ASP ASP ARG ILE ALA GLY CYS PHE ASP GLY GLN
SEQRES   9w1  285  SER SER THR VAL THR VAL GLN GLN LEU VAL ASN LEU VAL
SEQRES  10w1  285  LEU GLY LEU CYS GLN LEU PRO GLN ILE GLY ALA ILE GLN
SEQRES  11w1  285  ASP ASP ASP TRP LEU ALA GLY CYS ILE ASP GLY ALA ALA
SEQRES  12w1  285  ARG ILE VAL PRO PHE ALA ALA VAL ARG SER ALA GLY VAL
SEQRES  13w1  285  ILE PRO GLN ASN GLN LEU PHE ASP SER TRP ARG ALA GLY
SEQRES  14w1  285  GLY PHE TRP ASP VAL SER GLN SER THR ALA GLY ARG THR
SEQRES  15w1  285  ALA PHE VAL PHE ARG SER ARG LYS GLU GLY ILE GLY ILE
SEQRES  16w1  285  THR VAL SER GLU LEU PHE ILE ALA THR GLY GLY GLY ALA
SEQRES  17w1  285  TYR GLN SER ILE SER GLU TRP GLU PRO SER THR PHE ALA
SEQRES  18w1  285  TYR VAL PRO THR GLY GLU THR THR ALA ILE ASP GLY GLY
SEQRES  19w1  285  ARG ILE GLN ALA VAL ALA ILE ALA PHE LYS LYS GLY ASN
SEQRES  20w1  285  GLN TRP TYR ALA LYS ALA GLY ASP ILE ILE LEU PRO LEU
SEQRES  21w1  285  GLY GLY ASP ASP GLY VAL ILE ARG VAL ARG THR PRO GLY
SEQRES  22w1  285  TYR GLN ARG LEU GLN ILE TRP ASP GLY VAL GLN VAL
SEQRES   1x1  285  GLY ILE PHE PHE SER GLY GLY LEU ALA CYS ASN LEU THR
SEQRES   2x1  285  VAL ASN ALA ALA CYS GLY ILE ALA THR THR GLY ASP ASP
SEQRES   3x1  285  CYS PRO ALA LEU TYR TYR PRO PRO LYS CYS ASN VAL GLN
SEQRES   4x1  285  VAL ASP PRO LEU GLN MET ASN ALA VAL ILE SER GLU ILE
SEQRES   5x1  285  ALA ASN ALA ILE ASN ALA PHE GLY ASN THR TYR ASP CYS
SEQRES   6x1  285  SER ARG LEU ASP ASN LEU LYS GLN VAL LEU ASN ARG ALA
SEQRES   7x1  285  ARG ASN ILE CYS ASP LEU PRO PRO PHE GLY ASP ALA PRO
SEQRES   8x1  285  ASP MET ASP ASP ARG ILE ALA GLY CYS PHE ASP GLY GLN
SEQRES   9x1  285  SER SER THR VAL THR VAL GLN GLN LEU VAL ASN LEU VAL
SEQRES  10x1  285  LEU GLY LEU CYS GLN LEU PRO GLN ILE GLY ALA ILE GLN
SEQRES  11x1  285  ASP ASP ASP TRP LEU ALA GLY CYS ILE ASP GLY ALA ALA
SEQRES  12x1  285  ARG ILE VAL PRO PHE ALA ALA VAL ARG SER ALA GLY VAL
SEQRES  13x1  285  ILE PRO GLN ASN GLN LEU PHE ASP SER TRP ARG ALA GLY
SEQRES  14x1  285  GLY PHE TRP ASP VAL SER GLN SER THR ALA GLY ARG THR
SEQRES  15x1  285  ALA PHE VAL PHE ARG SER ARG LYS GLU GLY ILE GLY ILE
SEQRES  16x1  285  THR VAL SER GLU LEU PHE ILE ALA THR GLY GLY GLY ALA
SEQRES  17x1  285  TYR GLN SER ILE SER GLU TRP GLU PRO SER THR PHE ALA
SEQRES  18x1  285  TYR VAL PRO THR GLY GLU THR THR ALA ILE ASP GLY GLY
SEQRES  19x1  285  ARG ILE GLN ALA VAL ALA ILE ALA PHE LYS LYS GLY ASN
SEQRES  20x1  285  GLN TRP TYR ALA LYS ALA GLY ASP ILE ILE LEU PRO LEU
SEQRES  21x1  285  GLY GLY ASP ASP GLY VAL ILE ARG VAL ARG THR PRO GLY
SEQRES  22x1  285  TYR GLN ARG LEU GLN ILE TRP ASP GLY VAL GLN VAL
SEQRES   1y1  285  GLY ILE PHE PHE SER GLY GLY LEU ALA CYS ASN LEU THR
SEQRES   2y1  285  VAL ASN ALA ALA CYS GLY ILE ALA THR THR GLY ASP ASP
SEQRES   3y1  285  CYS PRO ALA LEU TYR TYR PRO PRO LYS CYS ASN VAL GLN
SEQRES   4y1  285  VAL ASP PRO LEU GLN MET ASN ALA VAL ILE SER GLU ILE
SEQRES   5y1  285  ALA ASN ALA ILE ASN ALA PHE GLY ASN THR TYR ASP CYS
SEQRES   6y1  285  SER ARG LEU ASP ASN LEU LYS GLN VAL LEU ASN ARG ALA
SEQRES   7y1  285  ARG ASN ILE CYS ASP LEU PRO PRO PHE GLY ASP ALA PRO
SEQRES   8y1  285  ASP MET ASP ASP ARG ILE ALA GLY CYS PHE ASP GLY GLN
SEQRES   9y1  285  SER SER THR VAL THR VAL GLN GLN LEU VAL ASN LEU VAL
SEQRES  10y1  285  LEU GLY LEU CYS GLN LEU PRO GLN ILE GLY ALA ILE GLN
SEQRES  11y1  285  ASP ASP ASP TRP LEU ALA GLY CYS ILE ASP GLY ALA ALA
SEQRES  12y1  285  ARG ILE VAL PRO PHE ALA ALA VAL ARG SER ALA GLY VAL
SEQRES  13y1  285  ILE PRO GLN ASN GLN LEU PHE ASP SER TRP ARG ALA GLY
SEQRES  14y1  285  GLY PHE TRP ASP VAL SER GLN SER THR ALA GLY ARG THR
SEQRES  15y1  285  ALA PHE VAL PHE ARG SER ARG LYS GLU GLY ILE GLY ILE
SEQRES  16y1  285  THR VAL SER GLU LEU PHE ILE ALA THR GLY GLY GLY ALA
SEQRES  17y1  285  TYR GLN SER ILE SER GLU TRP GLU PRO SER THR PHE ALA
SEQRES  18y1  285  TYR VAL PRO THR GLY GLU THR THR ALA ILE ASP GLY GLY
SEQRES  19y1  285  ARG ILE GLN ALA VAL ALA ILE ALA PHE LYS LYS GLY ASN
SEQRES  20y1  285  GLN TRP TYR ALA LYS ALA GLY ASP ILE ILE LEU PRO LEU
SEQRES  21y1  285  GLY GLY ASP ASP GLY VAL ILE ARG VAL ARG THR PRO GLY
SEQRES  22y1  285  TYR GLN ARG LEU GLN ILE TRP ASP GLY VAL GLN VAL
SEQRES   1z1  285  GLY ILE PHE PHE SER GLY GLY LEU ALA CYS ASN LEU THR
SEQRES   2z1  285  VAL ASN ALA ALA CYS GLY ILE ALA THR THR GLY ASP ASP
SEQRES   3z1  285  CYS PRO ALA LEU TYR TYR PRO PRO LYS CYS ASN VAL GLN
SEQRES   4z1  285  VAL ASP PRO LEU GLN MET ASN ALA VAL ILE SER GLU ILE
SEQRES   5z1  285  ALA ASN ALA ILE ASN ALA PHE GLY ASN THR TYR ASP CYS
SEQRES   6z1  285  SER ARG LEU ASP ASN LEU LYS GLN VAL LEU ASN ARG ALA
SEQRES   7z1  285  ARG ASN ILE CYS ASP LEU PRO PRO PHE GLY ASP ALA PRO
SEQRES   8z1  285  ASP MET ASP ASP ARG ILE ALA GLY CYS PHE ASP GLY GLN
SEQRES   9z1  285  SER SER THR VAL THR VAL GLN GLN LEU VAL ASN LEU VAL
SEQRES  10z1  285  LEU GLY LEU CYS GLN LEU PRO GLN ILE GLY ALA ILE GLN
SEQRES  11z1  285  ASP ASP ASP TRP LEU ALA GLY CYS ILE ASP GLY ALA ALA
SEQRES  12z1  285  ARG ILE VAL PRO PHE ALA ALA VAL ARG SER ALA GLY VAL
SEQRES  13z1  285  ILE PRO GLN ASN GLN LEU PHE ASP SER TRP ARG ALA GLY
SEQRES  14z1  285  GLY PHE TRP ASP VAL SER GLN SER THR ALA GLY ARG THR
SEQRES  15z1  285  ALA PHE VAL PHE ARG SER ARG LYS GLU GLY ILE GLY ILE
SEQRES  16z1  285  THR VAL SER GLU LEU PHE ILE ALA THR GLY GLY GLY ALA
SEQRES  17z1  285  TYR GLN SER ILE SER GLU TRP GLU PRO SER THR PHE ALA
SEQRES  18z1  285  TYR VAL PRO THR GLY GLU THR THR ALA ILE ASP GLY GLY
SEQRES  19z1  285  ARG ILE GLN ALA VAL ALA ILE ALA PHE LYS LYS GLY ASN
SEQRES  20z1  285  GLN TRP TYR ALA LYS ALA GLY ASP ILE ILE LEU PRO LEU
SEQRES  21z1  285  GLY GLY ASP ASP GLY VAL ILE ARG VAL ARG THR PRO GLY
SEQRES  22z1  285  TYR GLN ARG LEU GLN ILE TRP ASP GLY VAL GLN VAL
HELIX    1   1 ARG A   86  LYS A   88  1                                   3
HELIX    2   2 PRO l    7  VAL l   19  1                                  13
HELIX    3   3 ASP l   20  PHE l   22  1                                   3
HELIX    4   4 PRO m    7  VAL m   19  1                                  13
HELIX    5   5 ASP m   20  PHE m   22  1                                   3
HELIX    6   6 GLN n    7  ILE n   21  1                                  15
HELIX    7   7 GLN o    7  ILE o   21  1                                  15
HELIX    8   8 PRO p    7  VAL p   19  1                                  13
HELIX    9   9 ASP p   20  PHE p   22  1                                   3
HELIX   10  10 GLN q    7  ILE q   21  1                                  15
HELIX   11  11 PRO r    7  VAL r   19  1                                  13
HELIX   12  12 ASP r   20  PHE r   22  1                                   3
HELIX   13  13 GLN s    7  ILE s   21  1                                  15
HELIX   14  14 PRO t    7  VAL t   19  1                                  13
HELIX   15  15 ASP t   20  PHE t   22  1                                   3
HELIX   16  16 GLN u    7  ILE u   21  1                                  15
HELIX   17  17 PRO v    7  VAL v   19  1                                  13
HELIX   18  18 ASP v   20  PHE v   22  1                                   3
HELIX   19  19 GLN w    7  ILE w   21  1                                  15
HELIX   20  20 TYRC1  129  ASPC1  132  1                                   4
HELIX   21  21 ASPC1  147  THRC1  153  1                                   7
HELIX   22  22 ILEC1  182  ASNC1  191  1                                  10
HELIX   23  23 GLYC1  254  ALAC1  257  1                                   4
HELIX   24  24 ASNC1  286  GLUC1  303  1                                  18
HELIX   25  25 PROC1  333  GLUC1  335  1                                   3
HELIX   26  26 LEUE1   76  TYRE1   79  1                                   4
HELIX   27  27 PROF1   10  ASNF1   24  1                                  15
HELIX   28  28 ASNF1   36  TRPF1   59  1                                  24
HELIX   29  29 ARGF1   60  ARGF1   62  1                                   3
HELIX   30  30 CYSF1   69  ALAF1   76  1                                   8
HELIX   31  31 ALAF1   77  ARGF1   79  1                                   3
HELIX   32  32 CYSF1  181  LEUF1  192  1                                  12
HELIX   33  33 PHEF1  198  LYSF1  206  1                                   9
HELIX   34  34 ALAF1  207  GLUF1  209  1                                   3
HELIX   35  35 PROF1  221  CYSF1  223  1                                   3
HELIX   36  36 ASPF1  249  GLYF1  251  1                                   3
HELIX   37  37 GLNF1  255  PHEF1  266  1                                  12
HELIX   38  38 LEUF1  300  CYSF1  302  1                                   3
HELIX   39  39 PROF1  305  ASNF1  320  1                                  16
HELIX   40  40 ILEF1  330  LEUF1  341  1                                  12
HELIX   41  41 PROF1  354  ASPF1  356  1                                   3
HELIX   42  42 PROG1   10  ASNG1   24  1                                  15
HELIX   43  43 ASNG1   36  GLUG1   61  1                                  26
HELIX   44  44 GLUG1   70  VALG1   73  1                                   4
HELIX   45  45 PROG1  143  GLYG1  145  1                                   3
HELIX   46  46 TYRG1  168  GLYG1  170  1                                   3
HELIX   47  47 CYSG1  181  ARGG1  185  1                                   5
HELIX   48  48 LEUG1  189  LEUG1  192  1                                   4
HELIX   49  49 VALG1  200  LYSG1  206  1                                   7
HELIX   50  50 ALAG1  207  GLUG1  209  1                                   3
HELIX   51  51 ASPG1  249  GLYG1  251  1                                   3
HELIX   52  52 GLNG1  255  LEUG1  265  1                                  11
HELIX   53  53 PROG1  305  ASNG1  320  1                                  16
HELIX   54  54 ILEG1  330  VALG1  340  1                                  11
HELIX   55  55 PROG1  354  ASPG1  356  1                                   3
HELIX   56  56 THRH1    4  VALH1    7  1                                   4
HELIX   57  57 TYRH1   54  LEUH1   63  1                                  10
HELIX   58  58 TRPH1   85  SERH1   88  1                                   4
HELIX   59  59 ILEH1  100  GLNH1  102  1                                   3
HELIX   60  60 METH1  109  ASPH1  123  1                                  15
HELIX   61  61 LEUH1  124  LYSH1  126  1                                   3
HELIX   62  62 LEUH1  127  TYRH1  130  1                                   4
HELIX   63  63 ALAH1  174  VALH1  176  1                                   3
HELIX   64  64 ILEI1   55  PHEI1   58  1                                   4
HELIX   65  65 LEUI1   64  THRI1   74  1                                  11
HELIX   66  66 ALAI1  132  ALAI1  142  1                                  11
HELIX   67  67 THRI1  167  GLYI1  169  1                                   3
HELIX   68  68 TYRI1  209  VALI1  212  1                                   4
HELIX   69  69 THRI1  228  ARGI1  239  1                                  12
HELIX   70  70 SERI1  240  TRPI1  242  1                                   3
HELIX   71  71 LEUI1  261  ALAI1  266  1                                   6
HELIX   72  72 PROI1  287  SERI1  301  1                                  15
HELIX   73  73 PHEI1  333  ALAI1  341  1                                   9
HELIX   74  74 ALAI1  385  GLUI1  400  1                                  16
HELIX   75  75 PHEI1  401  PHEI1  405  1                                   5
HELIX   76  76 PROI1  426  TRPI1  436  1                                  11
HELIX   77  77 ALAI1  437  ASPI1  439  1                                   3
HELIX   78  78 ILEI1  451  ASPI1  454  1                                   4
HELIX   79  79 ASPI1  460  GLUI1  462  1                                   3
HELIX   80  80 PHEJ1   27  ASPJ1   29  1                                   3
HELIX   81  81 GLUJ1   32  THRJ1   37  1                                   6
HELIX   82  82 ALAJ1   38  LEUJ1   42  1                                   5
HELIX   83  83 ASPJ1   50  TYRJ1   54  1                                   5
HELIX   84  84 VALJ1   79  VALJ1  101  1                                  23
HELIX   85  85 THRJ1  113  ARGJ1  119  1                                   7
HELIX   86  86 LYSJ1  133  LEUJ1  135  1                                   3
HELIX   87  87 PROJ1  158  ARGJ1  174  1                                  17
HELIX   88  88 LEUJ1  175  METJ1  177  1                                   3
HELIX   89  89 LEUJ1  183  ILEJ1  190  1                                   8
HELIX   90  90 GLUJ1  191  LEUJ1  193  1                                   3
HELIX   91  91 PROJ1  257  LEUJ1  269  1                                  13
HELIX   92  92 ILEK1   55  PHEK1   58  1                                   4
HELIX   93  93 VALK1   63  THRK1   74  1                                  12
HELIX   94  94 ALAK1  118  TYRK1  120  1                                   3
HELIX   95  95 ALAK1  132  ALAK1  142  1                                  11
HELIX   96  96 THRK1  167  GLYK1  169  1                                   3
HELIX   97  97 TYRK1  209  VALK1  212  1                                   4
HELIX   98  98 THRK1  228  ALAK1  241  1                                  14
HELIX   99  99 LEUK1  261  ASPK1  267  1                                   7
HELIX  100 100 PROK1  287  SERK1  301  1                                  15
HELIX  101 101 GLYK1  312  PHEK1  315  1                                   4
HELIX  102 102 PHEK1  333  ALAK1  341  1                                   9
HELIX  103 103 ALAK1  385  GLUK1  400  1                                  16
HELIX  104 104 PHEK1  401  GLNK1  404  1                                   4
HELIX  105 105 PROK1  426  GLNK1  438  1                                  13
HELIX  106 106 ILEK1  451  ASPK1  454  1                                   4
HELIX  107 107 ASPK1  460  VALK1  463  1                                   4
HELIX  108 108 VALP1  210  VALP1  216  1                                   7
HELIX  109 109 ASNP1  454  GLUP1  469  1                                  16
HELIX  110 110 GLUP1  508  METP1  510  1                                   3
HELIX  111 111 VALQ1   12  CYSQ1   15  1                                   4
HELIX  112 112 PROQ1  111  ASNQ1  113  1                                   3
HELIX  113 113 VALQ1  210  VALQ1  216  1                                   7
HELIX  114 114 ASNQ1  454  GLUQ1  469  1                                  16
HELIX  115 115 GLUQ1  508  METQ1  510  1                                   3
HELIX  116 116 ALAR1   63  ASPR1   65  1                                   3
HELIX  117 117 PROR1  111  ASNR1  113  1                                   3
HELIX  118 118 ALAR1  168  ASNR1  170  1                                   3
HELIX  119 119 VALR1  210  VALR1  216  1                                   7
HELIX  120 120 ASNR1  454  GLUR1  469  1                                  16
HELIX  121 121 GLUR1  508  METR1  510  1                                   3
HELIX  122 122 PROS1   44  ILES1   58  1                                  15
HELIX  123 123 ALAS1   60  GLYS1   62  1                                   3
HELIX  124 124 ASNS1   72  ALAS1   80  1                                   9
HELIX  125 125 ILES1   83  ASPS1   85  1                                   3
HELIX  126 126 VALS1  112  LEUS1  120  1                                   9
HELIX  127 127 PHES1  154  SERS1  159  1                                   6
HELIX  128 128 CYST1   12  LEUT1   14  1                                   3
HELIX  129 129 PROT1   44  ILET1   58  1                                  15
HELIX  130 130 ALAT1   60  GLYT1   62  1                                   3
HELIX  131 131 ASNT1   72  ARGT1   79  1                                   8
HELIX  132 132 VALT1  112  LEUT1  120  1                                   9
HELIX  133 133 PHET1  154  SERT1  159  1                                   6
HELIX  134 134 ILET1  227  TRPT1  230  1                                   4
HELIX  135 135 PROU1    8  ALAU1   10  1                                   3
HELIX  136 136 HISU1   69  LEUU1   80  1                                  12
HELIX  137 137 ALAU1  144  ARGU1  156  1                                  13
HELIX  138 138 THRU1  168  SERU1  190  1                                  23
HELIX  139 139 GLNU1  196  ILEU1  210  1                                  15
HELIX  140 140 PROU1  218  ALAU1  234  1                                  17
HELIX  141 141 GLYU1  238  LYSU1  241  1                                   4
HELIX  142 142 PHEU1  242  TRPU1  251  1                                  10
HELIX  143 143 GLUU1  261  GLUU1  287  1                                  27
HELIX  144 144 VALU1  293  GLNU1  312  1                                  20
HELIX  145 145 ILEU1  313  LYSU1  315  1                                   3
HELIX  146 146 ASNU1  321  ASNU1  344  1                                  24
HELIX  147 147 GLYU1  359  PHEU1  367  1                                   9
HELIX  148 148 ALAU1  370  LEUU1  376  1                                   7
HELIX  149 149 CYSV1   12  LEUV1   14  1                                   3
HELIX  150 150 PROV1   44  ASNV1   59  1                                  16
HELIX  151 151 ALAV1   60  GLYV1   62  1                                   3
HELIX  152 152 ASNV1   72  ALAV1   80  1                                   9
HELIX  153 153 ILEV1   83  ASPV1   85  1                                   3
HELIX  154 154 PHEV1  103  GLYV1  105  1                                   3
HELIX  155 155 VALV1  112  LEUV1  120  1                                   9
HELIX  156 156 PHEV1  154  SERV1  159  1                                   6
HELIX  157 157 SERV1  228  TRPV1  230  1                                   3
HELIX  158 158 PROW1   44  ILEW1   58  1                                  15
HELIX  159 159 ALAW1   60  GLYW1   62  1                                   3
HELIX  160 160 ASNW1   72  ARGW1   81  1                                  10
HELIX  161 161 ILEW1   83  ASPW1   85  1                                   3
HELIX  162 162 VALW1  112  VALW1  119  1                                   8
HELIX  163 163 PHEW1  154  SERW1  159  1                                   6
HELIX  164 164 SERW1  228  TRPW1  230  1                                   3
HELIX  165 165 CYSX1   12  LEUX1   14  1                                   3
HELIX  166 166 PROX1   44  ILEX1   58  1                                  15
HELIX  167 167 ALAX1   60  GLYX1   62  1                                   3
HELIX  168 168 ASNX1   72  ARGX1   81  1                                  10
HELIX  169 169 PHEX1  103  GLYX1  105  1                                   3
HELIX  170 170 VALX1  112  LEUX1  120  1                                   9
HELIX  171 171 PHEX1  154  SERX1  159  1                                   6
HELIX  172 172 SERX1  228  TRPX1  230  1                                   3
HELIX  173 173 CYSY1   12  LEUY1   14  1                                   3
HELIX  174 174 PROY1   44  ASNY1   59  1                                  16
HELIX  175 175 ALAY1   60  GLYY1   62  1                                   3
HELIX  176 176 ASNY1   72  ARGY1   81  1                                  10
HELIX  177 177 VALY1  112  LEUY1  120  1                                   9
HELIX  178 178 PHEY1  154  SERY1  159  1                                   6
HELIX  179 179 SERY1  228  TRPY1  230  1                                   3
HELIX  180 180 LEUa1   76  TYRa1   79  1                                   4
HELIX  181 181 HISe1   69  LEUe1   80  1                                  12
HELIX  182 182 ALAe1  144  ARGe1  156  1                                  13
HELIX  183 183 TYRe1  165  SERe1  190  1                                  26
HELIX  184 184 GLNe1  196  ILEe1  210  1                                  15
HELIX  185 185 PROe1  218  LEUe1  232  1                                  15
HELIX  186 186 ASPe1  233  ALAe1  235  1                                   3
HELIX  187 187 GLYe1  238  LYSe1  241  1                                   4
HELIX  188 188 PHEe1  242  TRPe1  251  1                                  10
HELIX  189 189 GLYe1  260  ALAe1  284  1                                  25
HELIX  190 190 TYRe1  285  GLUe1  287  1                                   3
HELIX  191 191 VALe1  293  GLNe1  312  1                                  20
HELIX  192 192 ILEe1  313  LYSe1  315  1                                   3
HELIX  193 193 ASNe1  321  ASNe1  344  1                                  24
HELIX  194 194 GLYe1  359  PHEe1  367  1                                   9
HELIX  195 195 ALAe1  370  LEUe1  376  1                                   7
HELIX  196 196 LEUf1   76  TYRf1   79  1                                   4
HELIX  197 197 LEUg1   76  TYRg1   79  1                                   4
HELIX  198 198 PROh1   10  ASNh1   24  1                                  15
HELIX  199 199 ASNh1   36  TRPh1   59  1                                  24
HELIX  200 200 ARGh1   60  ARGh1   62  1                                   3
HELIX  201 201 CYSh1   69  METh1   75  1                                   7
HELIX  202 202 ALAh1   76  ARGh1   79  1                                   4
HELIX  203 203 PROh1  143  GLYh1  145  1                                   3
HELIX  204 204 CYSh1  181  LEUh1  192  1                                  12
HELIX  205 205 PHEh1  198  LYSh1  206  1                                   9
HELIX  206 206 ALAh1  207  GLUh1  209  1                                   3
HELIX  207 207 PROh1  221  CYSh1  223  1                                   3
HELIX  208 208 ASPh1  249  GLYh1  251  1                                   3
HELIX  209 209 GLNh1  255  PHEh1  266  1                                  12
HELIX  210 210 PROh1  305  ASNh1  320  1                                  16
HELIX  211 211 ILEh1  330  LEUh1  341  1                                  12
HELIX  212 212 PROh1  354  ASPh1  356  1                                   3
HELIX  213 213 PROi1   10  ASNi1   24  1                                  15
HELIX  214 214 ASNi1   36  GLUi1   61  1                                  26
HELIX  215 215 GLUi1   70  VALi1   73  1                                   4
HELIX  216 216 PROi1  143  GLYi1  145  1                                   3
HELIX  217 217 TYRi1  168  GLYi1  170  1                                   3
HELIX  218 218 CYSi1  181  ARGi1  185  1                                   5
HELIX  219 219 LEUi1  189  LEUi1  192  1                                   4
HELIX  220 220 VALi1  200  LYSi1  206  1                                   7
HELIX  221 221 ALAi1  207  GLUi1  209  1                                   3
HELIX  222 222 ASPi1  249  GLYi1  251  1                                   3
HELIX  223 223 GLNi1  255  LEUi1  265  1                                  11
HELIX  224 224 PROi1  305  ASNi1  320  1                                  16
HELIX  225 225 ILEi1  330  VALi1  340  1                                  11
HELIX  226 226 PROi1  354  ASPi1  356  1                                   3
HELIX  227 227 TYRj1   54  LEUj1   63  1                                  10
HELIX  228 228 TRPj1   85  SERj1   88  1                                   4
HELIX  229 229 ILEj1  100  GLNj1  102  1                                   3
HELIX  230 230 METj1  109  ASPj1  123  1                                  15
HELIX  231 231 LEUj1  124  LYSj1  126  1                                   3
HELIX  232 232 LEUj1  127  TYRj1  130  1                                   4
HELIX  233 233 ALAj1  174  VALj1  176  1                                   3
HELIX  234 234 LEUk1   64  THRk1   74  1                                  11
HELIX  235 235 ALAk1  118  TYRk1  120  1                                   3
HELIX  236 236 ALAk1  132  ALAk1  142  1                                  11
HELIX  237 237 THRk1  167  GLYk1  169  1                                   3
HELIX  238 238 TYRk1  209  VALk1  212  1                                   4
HELIX  239 239 THRk1  228  ALAk1  241  1                                  14
HELIX  240 240 LEUk1  261  ASPk1  267  1                                   7
HELIX  241 241 PROk1  287  SERk1  301  1                                  15
HELIX  242 242 PHEk1  333  ALAk1  341  1                                   9
HELIX  243 243 ALAk1  385  GLUk1  400  1                                  16
HELIX  244 244 PHEk1  401  PHEk1  405  1                                   5
HELIX  245 245 PROk1  426  ASPk1  439  1                                  14
HELIX  246 246 ILEk1  451  ASPk1  454  1                                   4
HELIX  247 247 ASPk1  460  GLUk1  462  1                                   3
HELIX  248 248 GLUl1   32  ALAl1   36  1                                   5
HELIX  249 249 PHEl1   39  LEUl1   42  1                                   4
HELIX  250 250 ASPl1   50  TYRl1   54  1                                   5
HELIX  251 251 VALl1   79  ILEl1   97  1                                  19
HELIX  252 252 THRl1  113  ARGl1  119  1                                   7
HELIX  253 253 LYSl1  133  LEUl1  135  1                                   3
HELIX  254 254 PROl1  158  ARGl1  174  1                                  17
HELIX  255 255 LEUl1  175  METl1  177  1                                   3
HELIX  256 256 LEUl1  183  VALl1  189  1                                   7
HELIX  257 257 GLUl1  191  LEUl1  193  1                                   3
HELIX  258 258 PROl1  257  LEUl1  269  1                                  13
HELIX  259 259 ILEm1   54  PHEm1   58  1                                   5
HELIX  260 260 VALm1   63  THRm1   74  1                                  12
HELIX  261 261 ALAm1  118  TYRm1  120  1                                   3
HELIX  262 262 ALAm1  132  ALAm1  142  1                                  11
HELIX  263 263 THRm1  167  GLYm1  169  1                                   3
HELIX  264 264 TYRm1  209  VALm1  212  1                                   4
HELIX  265 265 THRm1  228  ALAm1  241  1                                  14
HELIX  266 266 LEUm1  261  ASPm1  267  1                                   7
HELIX  267 267 PROm1  287  SERm1  301  1                                  15
HELIX  268 268 GLYm1  312  PHEm1  315  1                                   4
HELIX  269 269 PHEm1  333  ALAm1  341  1                                   9
HELIX  270 270 ALAm1  385  GLUm1  400  1                                  16
HELIX  271 271 PHEm1  401  GLNm1  404  1                                   4
HELIX  272 272 PROm1  426  ALAm1  437  1                                  12
HELIX  273 273 GLNm1  438  ASNm1  440  1                                   3
HELIX  274 274 ILEm1  451  ASPm1  454  1                                   4
HELIX  275 275 ASPm1  460  VALm1  463  1                                   4
HELIX  276 276 VALr1  210  VALr1  216  1                                   7
HELIX  277 277 ASNr1  454  GLUr1  469  1                                  16
HELIX  278 278 GLUr1  508  METr1  510  1                                   3
HELIX  279 279 PROs1  111  ASNs1  113  1                                   3
HELIX  280 280 VALs1  210  VALs1  216  1                                   7
HELIX  281 281 ASNs1  454  GLUs1  469  1                                  16
HELIX  282 282 GLUs1  508  METs1  510  1                                   3
HELIX  283 283 ALAt1   63  ASPt1   65  1                                   3
HELIX  284 284 PROt1  111  ASNt1  113  1                                   3
HELIX  285 285 ALAt1  168  ASNt1  170  1                                   3
HELIX  286 286 VALt1  210  VALt1  216  1                                   7
HELIX  287 287 ASNt1  454  GLUt1  469  1                                  16
HELIX  288 288 GLUt1  508  METt1  510  1                                   3
HELIX  289 289 CYSv1   12  LEUv1   14  1                                   3
HELIX  290 290 PROv1   44  ILEv1   58  1                                  15
HELIX  291 291 ALAv1   60  GLYv1   62  1                                   3
HELIX  292 292 ASNv1   72  ALAv1   80  1                                   9
HELIX  293 293 ILEv1   83  ASPv1   85  1                                   3
HELIX  294 294 VALv1  112  LEUv1  120  1                                   9
HELIX  295 295 PHEv1  154  SERv1  159  1                                   6
HELIX  296 296 SERv1  228  TRPv1  230  1                                   3
HELIX  297 297 PROw1   44  ILEw1   58  1                                  15
HELIX  298 298 ALAw1   60  GLYw1   62  1                                   3
HELIX  299 299 ASNw1   72  ARGw1   79  1                                   8
HELIX  300 300 ILEw1   83  ASPw1   85  1                                   3
HELIX  301 301 VALw1  112  LEUw1  120  1                                   9
HELIX  302 302 PHEw1  154  SERw1  159  1                                   6
HELIX  303 303 SERw1  228  TRPw1  230  1                                   3
HELIX  304 304 PROx1   44  ASNx1   59  1                                  16
HELIX  305 305 ALAx1   60  GLYx1   62  1                                   3
HELIX  306 306 ASNx1   72  ALAx1   80  1                                   9
HELIX  307 307 ILEx1   83  ASPx1   85  1                                   3
HELIX  308 308 VALx1  112  LEUx1  120  1                                   9
HELIX  309 309 PHEx1  154  SERx1  159  1                                   6
HELIX  310 310 SERx1  228  TRPx1  230  1                                   3
HELIX  311 311 PROy1   44  ILEy1   58  1                                  15
HELIX  312 312 ALAy1   60  GLYy1   62  1                                   3
HELIX  313 313 ASNy1   72  ARGy1   81  1                                  10
HELIX  314 314 ILEy1   83  ASPy1   85  1                                   3
HELIX  315 315 VALy1  112  VALy1  119  1                                   8
HELIX  316 316 PHEy1  154  SERy1  159  1                                   6
HELIX  317 317 SERy1  228  TRPy1  230  1                                   3
HELIX  318 318 CYSu1   12  LEUu1   14  1                                   3
HELIX  319 319 PROu1   44  ILEu1   58  1                                  15
HELIX  320 320 ALAu1   60  GLYu1   62  1                                   3
HELIX  321 321 ASNu1   72  ARGu1   81  1                                  10
HELIX  322 322 PHEu1  103  GLYu1  105  1                                   3
HELIX  323 323 VALu1  112  LEUu1  120  1                                   9
HELIX  324 324 PHEu1  154  SERu1  159  1                                   6
HELIX  325 325 SERu1  228  TRPu1  230  1                                   3
HELIX  326 326 CYSz1   12  LEUz1   14  1                                   3
HELIX  327 327 PROz1   44  ASNz1   59  1                                  16
HELIX  328 328 ALAz1   60  GLYz1   62  1                                   3
HELIX  329 329 ASNz1   72  ARGz1   81  1                                  10
HELIX  330 330 VALz1  112  LEUz1  120  1                                   9
HELIX  331 331 PHEz1  154  SERz1  159  1                                   6
HELIX  332 332 SERz1  228  TRPz1  230  1                                   3
SHEET    1   1 1 GLU A  19  HIS A  21  0
SHEET    2   2 1 ILE A  26  THR A  29  0
SHEET    3   3 1 GLY A  32  VAL A  35  0
SHEET    4   4 1 VAL A  66  GLY A  70  0
SHEET    5   5 1 LYS A  78  MET A  82  0
SHEET    6   6 1 GLY A  97  HIS A 101  0
SHEET    7   7 1 ASN A 104  PHE A 111  0
SHEET    8   8 1 ILE A 116  LYS A 119  0
SHEET    9   9 1 LYS A 122  LEU A 125  0
SHEET   10  10 1 LEU A 131  SER A 136  0
SHEET   11  11 1 LEU A 139  SER A 144  0
SHEET   12  12 1 GLY l  26  TYR l  31  0
SHEET   13  13 1 LEU l  48  ILE l  54  0
SHEET   14  14 1 TYR l  70  GLY l  75  0
SHEET   15  15 1 TRP l  91  ASN l  96  0
SHEET   16  16 1 VAL l 101  ASP l 106  0
SHEET   17  17 1 VAL l 107  THR l 109  0
SHEET   18  18 1 VAL l 116  LEU l 118  0
SHEET   19  19 1 VAL l 131  ALA l 139  0
SHEET   20  20 1 GLY m  26  TYR m  31  0
SHEET   21  21 1 LEU m  48  ILE m  54  0
SHEET   22  22 1 TYR m  70  GLY m  75  0
SHEET   23  23 1 TRP m  91  ASN m  96  0
SHEET   24  24 1 VAL m 101  ASP m 106  0
SHEET   25  25 1 VAL m 107  THR m 109  0
SHEET   26  26 1 VAL m 116  LEU m 118  0
SHEET   27  27 1 VAL m 131  ALA m 139  0
SHEET   28  28 1 HIS n  29  TYR n  33  0
SHEET   29  29 1 LEU n  51  GLU n  56  0
SHEET   30  30 1 THR n  66  VAL n  68  0
SHEET   31  31 1 VAL n  71  ASN n  75  0
SHEET   32  32 1 TRP n  92  SER n  96  0
SHEET   33  33 1 ALA n 102  SER n 107  0
SHEET   34  34 1 VAL n 108  ASP n 110  0
SHEET   35  35 1 LEU n 117  LEU n 119  0
SHEET   36  36 1 VAL n 132  LEU n 135  0
SHEET   37  37 1 THR n 136  SER n 140  0
SHEET   38  38 1 HIS o  29  TYR o  33  0
SHEET   39  39 1 LEU o  51  GLU o  56  0
SHEET   40  40 1 THR o  66  VAL o  68  0
SHEET   41  41 1 VAL o  71  ASN o  75  0
SHEET   42  42 1 TRP o  92  SER o  96  0
SHEET   43  43 1 ALA o 102  SER o 107  0
SHEET   44  44 1 VAL o 108  ASP o 110  0
SHEET   45  45 1 LEU o 117  LEU o 119  0
SHEET   46  46 1 VAL o 132  LEU o 135  0
SHEET   47  47 1 THR o 136  SER o 140  0
SHEET   48  48 1 GLY p  26  TYR p  31  0
SHEET   49  49 1 LEU p  48  ILE p  54  0
SHEET   50  50 1 TYR p  70  GLY p  75  0
SHEET   51  51 1 TRP p  91  ASN p  96  0
SHEET   52  52 1 VAL p 101  ASP p 106  0
SHEET   53  53 1 VAL p 107  THR p 109  0
SHEET   54  54 1 VAL p 116  LEU p 118  0
SHEET   55  55 1 VAL p 131  ALA p 139  0
SHEET   56  56 1 HIS q  29  TYR q  33  0
SHEET   57  57 1 LEU q  51  GLU q  56  0
SHEET   58  58 1 THR q  66  VAL q  68  0
SHEET   59  59 1 VAL q  71  ASN q  75  0
SHEET   60  60 1 TRP q  92  SER q  96  0
SHEET   61  61 1 ALA q 102  SER q 107  0
SHEET   62  62 1 VAL q 108  ASP q 110  0
SHEET   63  63 1 LEU q 117  LEU q 119  0
SHEET   64  64 1 VAL q 132  LEU q 135  0
SHEET   65  65 1 THR q 136  SER q 140  0
SHEET   66  66 1 GLY r  26  TYR r  31  0
SHEET   67  67 1 LEU r  48  ILE r  54  0
SHEET   68  68 1 TYR r  70  GLY r  75  0
SHEET   69  69 1 TRP r  91  ASN r  96  0
SHEET   70  70 1 VAL r 101  ASP r 106  0
SHEET   71  71 1 VAL r 107  THR r 109  0
SHEET   72  72 1 VAL r 116  LEU r 118  0
SHEET   73  73 1 VAL r 131  ALA r 139  0
SHEET   74  74 1 HIS s  29  TYR s  33  0
SHEET   75  75 1 LEU s  51  GLU s  56  0
SHEET   76  76 1 THR s  66  VAL s  68  0
SHEET   77  77 1 VAL s  71  ASN s  75  0
SHEET   78  78 1 TRP s  92  SER s  96  0
SHEET   79  79 1 ALA s 102  SER s 107  0
SHEET   80  80 1 VAL s 108  ASP s 110  0
SHEET   81  81 1 LEU s 117  LEU s 119  0
SHEET   82  82 1 VAL s 132  LEU s 135  0
SHEET   83  83 1 THR s 136  SER s 140  0
SHEET   84  84 1 GLY t  26  TYR t  31  0
SHEET   85  85 1 LEU t  48  ILE t  54  0
SHEET   86  86 1 TYR t  70  GLY t  75  0
SHEET   87  87 1 TRP t  91  ASN t  96  0
SHEET   88  88 1 VAL t 101  ASP t 106  0
SHEET   89  89 1 VAL t 107  THR t 109  0
SHEET   90  90 1 VAL t 116  LEU t 118  0
SHEET   91  91 1 VAL t 131  ALA t 139  0
SHEET   92  92 1 HIS u  29  TYR u  33  0
SHEET   93  93 1 LEU u  51  GLU u  56  0
SHEET   94  94 1 THR u  66  VAL u  68  0
SHEET   95  95 1 VAL u  71  ASN u  75  0
SHEET   96  96 1 TRP u  92  SER u  96  0
SHEET   97  97 1 ALA u 102  SER u 107  0
SHEET   98  98 1 VAL u 108  ASP u 110  0
SHEET   99  99 1 LEU u 117  LEU u 119  0
SHEET  100 100 1 VAL u 132  LEU u 135  0
SHEET  101 101 1 THR u 136  SER u 140  0
SHEET  102 102 1 GLY v  26  TYR v  31  0
SHEET  103 103 1 LEU v  48  ILE v  54  0
SHEET  104 104 1 TYR v  70  GLY v  75  0
SHEET  105 105 1 TRP v  91  ASN v  96  0
SHEET  106 106 1 VAL v 101  ASP v 106  0
SHEET  107 107 1 VAL v 107  THR v 109  0
SHEET  108 108 1 VAL v 116  LEU v 118  0
SHEET  109 109 1 VAL v 131  ALA v 139  0
SHEET  110 110 1 HIS w  29  TYR w  33  0
SHEET  111 111 1 LEU w  51  GLU w  56  0
SHEET  112 112 1 THR w  66  VAL w  68  0
SHEET  113 113 1 VAL w  71  ASN w  75  0
SHEET  114 114 1 TRP w  92  SER w  96  0
SHEET  115 115 1 ALA w 102  SER w 107  0
SHEET  116 116 1 VAL w 108  ASP w 110  0
SHEET  117 117 1 LEU w 117  LEU w 119  0
SHEET  118 118 1 VAL w 132  LEU w 135  0
SHEET  119 119 1 THR w 136  SER w 140  0
SHEET  120 120 1 ARGC1   6  PHEC1   8  0
SHEET  121 121 1 SERC1  19  THRC1  25  0
SHEET  122 122 1 SERC1  32  ILEC1  37  0
SHEET  123 123 1 LEUC1  58  ILEC1  61  0
SHEET  124 124 1 GLUC1  64  THRC1  68  0
SHEET  125 125 1 ASPC1 106  VALC1 109  0
SHEET  126 126 1 VALC1 119  ARGC1 124  0
SHEET  127 127 1 PHEC1 141  LYSC1 143  0
SHEET  128 128 1 LEUC1 162  ASPC1 165  0
SHEET  129 129 1 LYSC1 173  THRC1 175  0
SHEET  130 130 1 PHEC1 196  GLUC1 199  0
SHEET  131 131 1 LEUC1 205  THRC1 208  0
SHEET  132 132 1 ASPC1 227  GLUC1 231  0
SHEET  133 133 1 GLNC1 240  LYSC1 244  0
SHEET  134 134 1 VALC1 262  ALAC1 266  0
SHEET  135 135 1 PROC1 275  THRC1 277  0
SHEET  136 136 1 SERC1 306  VALC1 311  0
SHEET  137 137 1 VALC1 327  ILEC1 332  0
SHEET  138 138 1 ILEC1 337  GLUC1 342  0
SHEET  139 139 1 SERC1 345  ASPC1 351  0
SHEET  140 140 1 GLUC1 357  GLUC1 361  0
SHEET  141 141 1 VALE1   9  ASPE1  18  0
SHEET  142 142 1 THRE1  39  LYSE1  41  0
SHEET  143 143 1 ALAE1  62  VALE1  69  0
SHEET  144 144 1 ALAE1  83  LYSE1  91  0
SHEET  145 145 1 VALE1  96  LEUE1  99  0
SHEET  146 146 1 SERE1 114  ALAE1 121  0
SHEET  147 147 1 GLNF1  90  THRF1  96  0
SHEET  148 148 1 PHEF1 109  PHEF1 111  0
SHEET  149 149 1 GLNF1 114  PROF1 118  0
SHEET  150 150 1 ILEF1 131  ALAF1 138  0
SHEET  151 151 1 ASPF1 151  THRF1 153  0
SHEET  152 152 1 ALAF1 164  TYRF1 168  0
SHEET  153 153 1 ASPF1 215  PHEF1 217  0
SHEET  154 154 1 GLUF1 239  LEUF1 243  0
SHEET  155 155 1 LYSF1 284  ARGF1 286  0
SHEET  156 156 1 ALAF1 289  ASPF1 298  0
SHEET  157 157 1 ASNF1 348  ARGF1 352  0
SHEET  158 158 1 TYRF1 376  ILEF1 386  0
SHEET  159 159 1 GLNG1  90  THRG1  96  0
SHEET  160 160 1 PHEG1 109  PHEG1 111  0
SHEET  161 161 1 GLNG1 114  PROG1 118  0
SHEET  162 162 1 ILEG1 131  ALAG1 138  0
SHEET  163 163 1 ASPG1 151  THRG1 153  0
SHEET  164 164 1 ALAG1 164  THRG1 166  0
SHEET  165 165 1 ASPG1 215  PHEG1 217  0
SHEET  166 166 1 ASNG1 237  GLUG1 239  0
SHEET  167 167 1 TYRG1 241  LEUG1 243  0
SHEET  168 168 1 CYSG1 282  LYSG1 284  0
SHEET  169 169 1 PROG1 290  ASPG1 298  0
SHEET  170 170 1 ASNG1 348  ARGG1 352  0
SHEET  171 171 1 LEUG1 362  PHEG1 364  0
SHEET  172 172 1 ALAG1 370  ILEG1 372  0
SHEET  173 173 1 LYSG1 377  ILEG1 386  0
SHEET  174 174 1 LYSH1 147  METH1 150  0
SHEET  175 175 1 ILEH1 153  GLNH1 155  0
SHEET  176 176 1 ILEI1  28  GLNI1  33  0
SHEET  177 177 1 THRI1  46  VALI1  48  0
SHEET  178 178 1 VALI1  81  ARGI1  86  0
SHEET  179 179 1 VALI1  96  ALAI1 102  0
SHEET  180 180 1 GLYI1 109  LEUI1 113  0
SHEET  181 181 1 VALI1 122  VALI1 126  0
SHEET  182 182 1 TYRI1 149  ALAI1 154  0
SHEET  183 183 1 VALI1 157  ALAI1 162  0
SHEET  184 184 1 THRI1 191  PHEI1 194  0
SHEET  185 185 1 VALI1 220  LEUI1 223  0
SHEET  186 186 1 VALI1 346  PROI1 349  0
SHEET  187 187 1 PROI1 361  TYRI1 364  0
SHEET  188 188 1 ILEI1 455  THRI1 459  0
SHEET  189 189 1 PHEI1 474  METI1 478  0
SHEET  190 190 1 ARGI1 488  VALI1 491  0
SHEET  191 191 1 ALAI1 494  ALAI1 496  0
SHEET  192 192 1 THRJ1  58  ILEJ1  60  0
SHEET  193 193 1 CYSJ1  66  ALAJ1  68  0
SHEET  194 194 1 GLUJ1 142  THRJ1 145  0
SHEET  195 195 1 GLYJ1 148  TYRJ1 151  0
SHEET  196 196 1 VALJ1 195  PROJ1 199  0
SHEET  197 197 1 VALJ1 213  LYSJ1 217  0
SHEET  198 198 1 CYSK1  26  METK1  34  0
SHEET  199 199 1 VALK1  79  GLUK1  87  0
SHEET  200 200 1 VALK1  96  THRK1 100  0
SHEET  201 201 1 VALK1 111  LEUK1 113  0
SHEET  202 202 1 VALK1 122  ILEK1 124  0
SHEET  203 203 1 TYRK1 149  THRK1 152  0
SHEET  204 204 1 VALK1 157  ALAK1 162  0
SHEET  205 205 1 VALK1 220  LEUK1 223  0
SHEET  206 206 1 HISK1 252  LYSK1 258  0
SHEET  207 207 1 LEUK1 274  LEUK1 279  0
SHEET  208 208 1 VALK1 346  PROK1 349  0
SHEET  209 209 1 PROK1 361  TYRK1 364  0
SHEET  210 210 1 ILEK1 455  THRK1 459  0
SHEET  211 211 1 PHEK1 474  METK1 478  0
SHEET  212 212 1 VALP1  41  GLNP1  44  0
SHEET  213 213 1 VALP1  47  ALAP1  51  0
SHEET  214 214 1 TRPP1  66  PROP1  68  0
SHEET  215 215 1 PROP1  90  TYRP1  93  0
SHEET  216 216 1 LYSP1  96  ALAP1 100  0
SHEET  217 217 1 TRPP1 114  GLUP1 116  0
SHEET  218 218 1 ILEP1 131  THRP1 134  0
SHEET  219 219 1 SERP1 144  VALP1 147  0
SHEET  220 220 1 SERP1 158  THRP1 160  0
SHEET  221 221 1 GLYP1 163  ILEP1 165  0
SHEET  222 222 1 THRP1 186  VALP1 189  0
SHEET  223 223 1 ARGP1 222  ILEP1 225  0
SHEET  224 224 1 GLYP1 228  ILEP1 231  0
SHEET  225 225 1 THRP1 241  GLYP1 244  0
SHEET  226 226 1 VALP1 248  ASPP1 251  0
SHEET  227 227 1 VALP1 254  ILEP1 256  0
SHEET  228 228 1 ALAP1 263  ASPP1 266  0
SHEET  229 229 1 PHEP1 269  ASPP1 271  0
SHEET  230 230 1 VALP1 274  ASNP1 277  0
SHEET  231 231 1 VALP1 283  ARGP1 286  0
SHEET  232 232 1 ASNP1 293  THRP1 297  0
SHEET  233 233 1 VALP1 303  GLUP1 307  0
SHEET  234 234 1 ALAP1 314  ASNP1 318  0
SHEET  235 235 1 GLUP1 324  SERP1 328  0
SHEET  236 236 1 ASPP1 335  ASNP1 339  0
SHEET  237 237 1 THRP1 343  GLUP1 347  0
SHEET  238 238 1 ALAP1 354  HISP1 357  0
SHEET  239 239 1 ASNP1 361  GLNP1 365  0
SHEET  240 240 1 SERP1 372  SERP1 375  0
SHEET  241 241 1 PHEP1 381  METP1 385  0
SHEET  242 242 1 THRP1 399  LYSP1 402  0
SHEET  243 243 1 PHEP1 408  GLNP1 411  0
SHEET  244 244 1 LEUP1 476  THRP1 486  0
SHEET  245 245 1 THRP1 494  VALP1 499  0
SHEET  246 246 1 THRP1 504  VALP1 506  0
SHEET  247 247 1 VALP1 514  THRP1 517  0
SHEET  248 248 1 GLYP1 524  VALP1 530  0
SHEET  249 249 1 SERP1 533  VALP1 541  0
SHEET  250 250 1 ILEP1 544  SERP1 549  0
SHEET  251 251 1 PHEP1 552  LEUP1 554  0
SHEET  252 252 1 THRP1 559  THRP1 564  0
SHEET  253 253 1 TYRP1 572  GLUP1 582  0
SHEET  254 254 1 VALQ1  41  GLNQ1  44  0
SHEET  255 255 1 VALQ1  47  ALAQ1  51  0
SHEET  256 256 1 TRPQ1  66  PROQ1  68  0
SHEET  257 257 1 PROQ1  90  TYRQ1  93  0
SHEET  258 258 1 LYSQ1  96  ALAQ1 100  0
SHEET  259 259 1 TRPQ1 114  GLUQ1 116  0
SHEET  260 260 1 ILEQ1 131  THRQ1 134  0
SHEET  261 261 1 SERQ1 144  VALQ1 147  0
SHEET  262 262 1 THRQ1 186  VALQ1 189  0
SHEET  263 263 1 ARGQ1 222  ILEQ1 225  0
SHEET  264 264 1 GLYQ1 228  ILEQ1 231  0
SHEET  265 265 1 THRQ1 241  GLYQ1 244  0
SHEET  266 266 1 VALQ1 248  ASPQ1 251  0
SHEET  267 267 1 VALQ1 254  ILEQ1 256  0
SHEET  268 268 1 ALAQ1 263  ASPQ1 266  0
SHEET  269 269 1 PHEQ1 269  ASPQ1 271  0
SHEET  270 270 1 VALQ1 274  ASNQ1 277  0
SHEET  271 271 1 VALQ1 283  ARGQ1 286  0
SHEET  272 272 1 ASNQ1 293  THRQ1 297  0
SHEET  273 273 1 VALQ1 303  GLUQ1 307  0
SHEET  274 274 1 ALAQ1 314  ASNQ1 318  0
SHEET  275 275 1 GLUQ1 324  SERQ1 328  0
SHEET  276 276 1 ASPQ1 335  ASNQ1 339  0
SHEET  277 277 1 THRQ1 343  GLUQ1 347  0
SHEET  278 278 1 ALAQ1 354  HISQ1 357  0
SHEET  279 279 1 ASNQ1 361  GLNQ1 365  0
SHEET  280 280 1 SERQ1 372  SERQ1 375  0
SHEET  281 281 1 PHEQ1 381  METQ1 385  0
SHEET  282 282 1 THRQ1 399  LYSQ1 402  0
SHEET  283 283 1 PHEQ1 408  GLNQ1 411  0
SHEET  284 284 1 LEUQ1 476  THRQ1 486  0
SHEET  285 285 1 THRQ1 494  VALQ1 499  0
SHEET  286 286 1 THRQ1 504  VALQ1 506  0
SHEET  287 287 1 VALQ1 514  THRQ1 517  0
SHEET  288 288 1 GLYQ1 524  VALQ1 530  0
SHEET  289 289 1 SERQ1 533  VALQ1 541  0
SHEET  290 290 1 ILEQ1 544  SERQ1 549  0
SHEET  291 291 1 PHEQ1 552  LEUQ1 554  0
SHEET  292 292 1 THRQ1 559  THRQ1 564  0
SHEET  293 293 1 TYRQ1 572  GLUQ1 582  0
SHEET  294 294 1 VALR1  41  GLNR1  44  0
SHEET  295 295 1 VALR1  47  ALAR1  51  0
SHEET  296 296 1 TRPR1  66  PROR1  68  0
SHEET  297 297 1 PROR1  90  TYRR1  93  0
SHEET  298 298 1 LYSR1  96  ALAR1 100  0
SHEET  299 299 1 TRPR1 114  GLUR1 116  0
SHEET  300 300 1 ILER1 131  THRR1 134  0
SHEET  301 301 1 SERR1 144  VALR1 147  0
SHEET  302 302 1 THRR1 186  VALR1 189  0
SHEET  303 303 1 ARGR1 222  ILER1 225  0
SHEET  304 304 1 GLYR1 228  ILER1 231  0
SHEET  305 305 1 THRR1 241  GLYR1 244  0
SHEET  306 306 1 VALR1 248  ASPR1 251  0
SHEET  307 307 1 VALR1 254  ILER1 256  0
SHEET  308 308 1 ALAR1 263  ASPR1 266  0
SHEET  309 309 1 PHER1 269  ASPR1 271  0
SHEET  310 310 1 VALR1 274  ASNR1 277  0
SHEET  311 311 1 VALR1 283  ARGR1 286  0
SHEET  312 312 1 ASNR1 293  THRR1 297  0
SHEET  313 313 1 VALR1 303  GLUR1 307  0
SHEET  314 314 1 ALAR1 314  ASNR1 318  0
SHEET  315 315 1 GLUR1 324  SERR1 328  0
SHEET  316 316 1 ASPR1 335  ASNR1 339  0
SHEET  317 317 1 THRR1 343  GLUR1 347  0
SHEET  318 318 1 ALAR1 354  HISR1 357  0
SHEET  319 319 1 ASNR1 361  GLNR1 365  0
SHEET  320 320 1 SERR1 372  SERR1 375  0
SHEET  321 321 1 PHER1 381  METR1 385  0
SHEET  322 322 1 THRR1 399  LYSR1 402  0
SHEET  323 323 1 PHER1 408  GLNR1 411  0
SHEET  324 324 1 LEUR1 476  THRR1 486  0
SHEET  325 325 1 THRR1 494  VALR1 499  0
SHEET  326 326 1 THRR1 504  VALR1 506  0
SHEET  327 327 1 VALR1 514  THRR1 517  0
SHEET  328 328 1 GLYR1 524  VALR1 530  0
SHEET  329 329 1 SERR1 533  VALR1 541  0
SHEET  330 330 1 ILER1 544  SERR1 549  0
SHEET  331 331 1 PHER1 552  LEUR1 554  0
SHEET  332 332 1 THRR1 559  THRR1 564  0
SHEET  333 333 1 TYRR1 572  GLUR1 582  0
SHEET  334 334 1 ARGS1  98  PHES1 103  0
SHEET  335 335 1 GLNS1 106  THRS1 111  0
SHEET  336 336 1 TRPS1 140  ILES1 145  0
SHEET  337 337 1 ALAS1 148  PROS1 153  0
SHEET  338 338 1 VALS1 171  PROS1 173  0
SHEET  339 339 1 GLNS1 176  ARGS1 182  0
SHEET  340 340 1 TRPS1 187  SERS1 192  0
SHEET  341 341 1 ALAS1 198  LYSS1 205  0
SHEET  342 342 1 PHES1 216  THRS1 219  0
SHEET  343 343 1 GLYS1 249  LYSS1 260  0
SHEET  344 344 1 GLNS1 263  ALAS1 268  0
SHEET  345 345 1 ILES1 271  GLYS1 277  0
SHEET  346 346 1 VALS1 281  THRS1 286  0
SHEET  347 347 1 GLNS1 290  GLNS1 299  0
SHEET  348 348 1 ARGT1  98  PHET1 103  0
SHEET  349 349 1 GLNT1 106  THRT1 111  0
SHEET  350 350 1 TRPT1 140  ILET1 145  0
SHEET  351 351 1 ALAT1 148  PROT1 153  0
SHEET  352 352 1 VALT1 171  PROT1 173  0
SHEET  353 353 1 GLNT1 176  ARGT1 182  0
SHEET  354 354 1 TRPT1 187  SERT1 192  0
SHEET  355 355 1 ALAT1 198  LYST1 205  0
SHEET  356 356 1 PHET1 216  THRT1 219  0
SHEET  357 357 1 GLNT1 252  LYST1 260  0
SHEET  358 358 1 GLNT1 263  ALAT1 268  0
SHEET  359 359 1 ILET1 271  GLYT1 277  0
SHEET  360 360 1 VALT1 281  THRT1 286  0
SHEET  361 361 1 GLNT1 290  GLNT1 299  0
SHEET  362 362 1 SERU1  27  SERU1  29  0
SHEET  363 363 1 GLYU1  35  ALAU1  38  0
SHEET  364 364 1 GLYU1  47  ASPU1  50  0
SHEET  365 365 1 SERU1  57  GLNU1  65  0
SHEET  366 366 1 GLYU1  86  HISU1  90  0
SHEET  367 367 1 GLYU1  94  THRU1 106  0
SHEET  368 368 1 VALU1 115  GLUU1 124  0
SHEET  369 369 1 LEUU1 348  ALAU1 352  0
SHEET  370 370 1 LYSU1 390  GLUU1 394  0
SHEET  371 371 1 ARGV1  98  CYSV1 102  0
SHEET  372 372 1 GLNV1 106  THRV1 111  0
SHEET  373 373 1 TRPV1 140  ILEV1 145  0
SHEET  374 374 1 ALAV1 148  PROV1 153  0
SHEET  375 375 1 VALV1 171  PROV1 173  0
SHEET  376 376 1 GLNV1 176  ARGV1 182  0
SHEET  377 377 1 TRPV1 187  SERV1 192  0
SHEET  378 378 1 ALAV1 198  LYSV1 205  0
SHEET  379 379 1 PHEV1 216  THRV1 219  0
SHEET  380 380 1 SERV1 233  PHEV1 235  0
SHEET  381 381 1 GLNV1 252  LYSV1 260  0
SHEET  382 382 1 GLNV1 263  ALAV1 268  0
SHEET  383 383 1 ILEV1 271  GLYV1 277  0
SHEET  384 384 1 VALV1 281  THRV1 286  0
SHEET  385 385 1 GLNV1 290  GLNV1 299  0
SHEET  386 386 1 ARGW1  98  GLYW1 101  0
SHEET  387 387 1 SERW1 108  THRW1 111  0
SHEET  388 388 1 TRPW1 140  ILEW1 145  0
SHEET  389 389 1 ALAW1 148  PROW1 153  0
SHEET  390 390 1 VALW1 171  PROW1 173  0
SHEET  391 391 1 GLNW1 176  ARGW1 182  0
SHEET  392 392 1 TRPW1 187  SERW1 192  0
SHEET  393 393 1 ALAW1 198  LYSW1 205  0
SHEET  394 394 1 PHEW1 216  THRW1 219  0
SHEET  395 395 1 SERW1 233  ALAW1 236  0
SHEET  396 396 1 GLNW1 252  LYSW1 260  0
SHEET  397 397 1 GLNW1 263  ALAW1 268  0
SHEET  398 398 1 ILEW1 271  GLYW1 277  0
SHEET  399 399 1 VALW1 281  THRW1 286  0
SHEET  400 400 1 GLNW1 290  GLNW1 299  0
SHEET  401 401 1 ILEX1  99  CYSX1 102  0
SHEET  402 402 1 GLNX1 106  VALX1 110  0
SHEET  403 403 1 TRPX1 140  ILEX1 145  0
SHEET  404 404 1 ALAX1 148  PROX1 153  0
SHEET  405 405 1 VALX1 171  PROX1 173  0
SHEET  406 406 1 GLNX1 176  ARGX1 182  0
SHEET  407 407 1 TRPX1 187  SERX1 192  0
SHEET  408 408 1 ALAX1 198  LYSX1 205  0
SHEET  409 409 1 PHEX1 216  THRX1 219  0
SHEET  410 410 1 SERX1 233  PHEX1 235  0
SHEET  411 411 1 GLYX1 248  LYSX1 260  0
SHEET  412 412 1 GLNX1 263  ALAX1 268  0
SHEET  413 413 1 ILEX1 271  GLYX1 277  0
SHEET  414 414 1 VALX1 281  THRX1 286  0
SHEET  415 415 1 GLNX1 290  GLNX1 299  0
SHEET  416 416 1 ARGY1  98  PHEY1 103  0
SHEET  417 417 1 GLNY1 106  THRY1 111  0
SHEET  418 418 1 TRPY1 140  ILEY1 145  0
SHEET  419 419 1 ALAY1 148  PROY1 153  0
SHEET  420 420 1 VALY1 171  PROY1 173  0
SHEET  421 421 1 GLNY1 176  ARGY1 182  0
SHEET  422 422 1 TRPY1 187  SERY1 192  0
SHEET  423 423 1 ALAY1 198  LYSY1 205  0
SHEET  424 424 1 PHEY1 216  THRY1 219  0
SHEET  425 425 1 GLYY1 249  LYSY1 260  0
SHEET  426 426 1 GLNY1 263  ALAY1 268  0
SHEET  427 427 1 ILEY1 271  GLYY1 277  0
SHEET  428 428 1 VALY1 281  THRY1 286  0
SHEET  429 429 1 GLNY1 290  GLNY1 299  0
SHEET  430 430 1 VALa1   9  THRa1  17  0
SHEET  431 431 1 THRa1  39  LYSa1  41  0
SHEET  432 432 1 ALAa1  62  VALa1  69  0
SHEET  433 433 1 GLNa1  84  LYSa1  91  0
SHEET  434 434 1 VALa1  96  LEUa1  99  0
SHEET  435 435 1 SERa1 114  ALAa1 121  0
SHEET  436 436 1 GLYe1  35  ALAe1  38  0
SHEET  437 437 1 GLYe1  47  ASPe1  50  0
SHEET  438 438 1 SERe1  57  GLNe1  65  0
SHEET  439 439 1 GLYe1  86  HISe1  90  0
SHEET  440 440 1 GLYe1  94  THRe1 106  0
SHEET  441 441 1 VALe1 115  GLUe1 124  0
SHEET  442 442 1 ILEe1 349  ALAe1 352  0
SHEET  443 443 1 LYSe1 390  SERe1 393  0
SHEET  444 444 1 VALf1   9  ASPf1  18  0
SHEET  445 445 1 ALAf1  62  VALf1  69  0
SHEET  446 446 1 ALAf1  83  LYSf1  91  0
SHEET  447 447 1 VALf1  96  LEUf1  99  0
SHEET  448 448 1 SERf1 114  ALAf1 121  0
SHEET  449 449 1 VALg1   9  ASPg1  18  0
SHEET  450 450 1 THRg1  39  LYSg1  41  0
SHEET  451 451 1 ALAg1  62  VALg1  69  0
SHEET  452 452 1 ALAg1  83  LYSg1  91  0
SHEET  453 453 1 VALg1  96  LEUg1  99  0
SHEET  454 454 1 SERg1 114  ALAg1 121  0
SHEET  455 455 1 GLNh1  90  THRh1  96  0
SHEET  456 456 1 PHEh1 109  PHEh1 111  0
SHEET  457 457 1 GLNh1 114  PROh1 118  0
SHEET  458 458 1 ILEh1 131  ALAh1 138  0
SHEET  459 459 1 ASPh1 151  THRh1 153  0
SHEET  460 460 1 ALAh1 164  TYRh1 168  0
SHEET  461 461 1 ASPh1 215  ASPh1 218  0
SHEET  462 462 1 PHEh1 238  LEUh1 243  0
SHEET  463 463 1 GLYh1 283  ARGh1 286  0
SHEET  464 464 1 ALAh1 289  ASPh1 298  0
SHEET  465 465 1 ASNh1 348  ARGh1 352  0
SHEET  466 466 1 TYRh1 376  ILEh1 386  0
SHEET  467 467 1 GLNi1  90  THRi1  96  0
SHEET  468 468 1 PHEi1 109  PHEi1 111  0
SHEET  469 469 1 GLNi1 114  PROi1 118  0
SHEET  470 470 1 ILEi1 131  ALAi1 138  0
SHEET  471 471 1 ASPi1 151  THRi1 153  0
SHEET  472 472 1 ALAi1 164  THRi1 166  0
SHEET  473 473 1 ASPi1 215  PHEi1 217  0
SHEET  474 474 1 ASNi1 237  GLUi1 239  0
SHEET  475 475 1 TYRi1 241  LEUi1 243  0
SHEET  476 476 1 CYSi1 282  LYSi1 284  0
SHEET  477 477 1 PROi1 290  ASPi1 298  0
SHEET  478 478 1 ASNi1 348  ARGi1 352  0
SHEET  479 479 1 LEUi1 362  PHEi1 364  0
SHEET  480 480 1 ALAi1 370  ILEi1 372  0
SHEET  481 481 1 LYSi1 377  ILEi1 386  0
SHEET  482 482 1 LYSj1 147  METj1 150  0
SHEET  483 483 1 ILEj1 153  GLNj1 155  0
SHEET  484 484 1 ILEk1  28  GLNk1  33  0
SHEET  485 485 1 THRk1  46  VALk1  48  0
SHEET  486 486 1 VALk1  81  ARGk1  86  0
SHEET  487 487 1 VALk1  96  ALAk1 102  0
SHEET  488 488 1 GLYk1 109  LEUk1 113  0
SHEET  489 489 1 VALk1 122  VALk1 126  0
SHEET  490 490 1 TYRk1 149  ALAk1 154  0
SHEET  491 491 1 VALk1 157  ALAk1 162  0
SHEET  492 492 1 THRk1 191  PHEk1 194  0
SHEET  493 493 1 VALk1 220  LEUk1 223  0
SHEET  494 494 1 VALk1 346  PROk1 349  0
SHEET  495 495 1 PROk1 361  TYRk1 364  0
SHEET  496 496 1 GLNk1 456  THRk1 459  0
SHEET  497 497 1 PHEk1 474  ASNk1 477  0
SHEET  498 498 1 ARGk1 488  VALk1 491  0
SHEET  499 499 1 ALAk1 494  ALAk1 496  0
SHEET  500 500 1 THRl1  58  THRl1  61  0
SHEET  501 501 1 GLYl1  64  ALAl1  68  0
SHEET  502 502 1 GLUl1 142  THRl1 145  0
SHEET  503 503 1 GLYl1 148  TYRl1 151  0
SHEET  504 504 1 VALl1 195  PROl1 199  0
SHEET  505 505 1 VALl1 213  LYSl1 217  0
SHEET  506 506 1 LYSm1  27  METm1  34  0
SHEET  507 507 1 SERm1  80  GLUm1  87  0
SHEET  508 508 1 VALm1  96  THRm1 100  0
SHEET  509 509 1 VALm1 111  LEUm1 113  0
SHEET  510 510 1 VALm1 122  ILEm1 124  0
SHEET  511 511 1 TYRm1 149  THRm1 152  0
SHEET  512 512 1 VALm1 157  ALAm1 162  0
SHEET  513 513 1 VALm1 220  LEUm1 223  0
SHEET  514 514 1 HISm1 252  LYSm1 258  0
SHEET  515 515 1 LEUm1 274  LEUm1 279  0
SHEET  516 516 1 VALm1 346  GLYm1 348  0
SHEET  517 517 1 TYRm1 362  TYRm1 364  0
SHEET  518 518 1 ILEm1 455  THRm1 459  0
SHEET  519 519 1 PHEm1 474  METm1 478  0
SHEET  520 520 1 VALr1  41  GLNr1  44  0
SHEET  521 521 1 VALr1  47  ALAr1  51  0
SHEET  522 522 1 TRPr1  66  PROr1  68  0
SHEET  523 523 1 PROr1  90  TYRr1  93  0
SHEET  524 524 1 LYSr1  96  ALAr1 100  0
SHEET  525 525 1 TRPr1 114  GLUr1 116  0
SHEET  526 526 1 ILEr1 131  THRr1 134  0
SHEET  527 527 1 SERr1 144  VALr1 147  0
SHEET  528 528 1 SERr1 158  THRr1 160  0
SHEET  529 529 1 GLYr1 163  ILEr1 165  0
SHEET  530 530 1 THRr1 186  VALr1 189  0
SHEET  531 531 1 ARGr1 222  ILEr1 225  0
SHEET  532 532 1 GLYr1 228  ILEr1 231  0
SHEET  533 533 1 THRr1 241  GLYr1 244  0
SHEET  534 534 1 VALr1 248  ASPr1 251  0
SHEET  535 535 1 VALr1 254  ILEr1 256  0
SHEET  536 536 1 ALAr1 263  ASPr1 266  0
SHEET  537 537 1 PHEr1 269  ASPr1 271  0
SHEET  538 538 1 VALr1 274  ASNr1 277  0
SHEET  539 539 1 VALr1 283  ARGr1 286  0
SHEET  540 540 1 ASNr1 293  THRr1 297  0
SHEET  541 541 1 VALr1 303  GLUr1 307  0
SHEET  542 542 1 ALAr1 314  ASNr1 318  0
SHEET  543 543 1 GLUr1 324  SERr1 328  0
SHEET  544 544 1 ASPr1 335  ASNr1 339  0
SHEET  545 545 1 THRr1 343  GLUr1 347  0
SHEET  546 546 1 ALAr1 354  HISr1 357  0
SHEET  547 547 1 ASNr1 361  GLNr1 365  0
SHEET  548 548 1 SERr1 372  SERr1 375  0
SHEET  549 549 1 PHEr1 381  METr1 385  0
SHEET  550 550 1 THRr1 399  LYSr1 402  0
SHEET  551 551 1 PHEr1 408  GLNr1 411  0
SHEET  552 552 1 LEUr1 476  THRr1 486  0
SHEET  553 553 1 THRr1 494  VALr1 499  0
SHEET  554 554 1 THRr1 504  VALr1 506  0
SHEET  555 555 1 VALr1 514  THRr1 517  0
SHEET  556 556 1 GLYr1 524  VALr1 530  0
SHEET  557 557 1 SERr1 533  VALr1 541  0
SHEET  558 558 1 ILEr1 544  SERr1 549  0
SHEET  559 559 1 PHEr1 552  LEUr1 554  0
SHEET  560 560 1 THRr1 559  THRr1 564  0
SHEET  561 561 1 TYRr1 572  GLUr1 582  0
SHEET  562 562 1 VALs1  41  GLNs1  44  0
SHEET  563 563 1 VALs1  47  ALAs1  51  0
SHEET  564 564 1 TRPs1  66  PROs1  68  0
SHEET  565 565 1 PROs1  90  TYRs1  93  0
SHEET  566 566 1 LYSs1  96  THRs1  99  0
SHEET  567 567 1 ILEs1 131  THRs1 134  0
SHEET  568 568 1 SERs1 144  VALs1 147  0
SHEET  569 569 1 THRs1 186  VALs1 189  0
SHEET  570 570 1 ARGs1 222  ILEs1 225  0
SHEET  571 571 1 GLYs1 228  ILEs1 231  0
SHEET  572 572 1 THRs1 241  GLYs1 244  0
SHEET  573 573 1 VALs1 248  ASPs1 251  0
SHEET  574 574 1 VALs1 254  ILEs1 256  0
SHEET  575 575 1 ALAs1 263  ASPs1 266  0
SHEET  576 576 1 PHEs1 269  ASPs1 271  0
SHEET  577 577 1 VALs1 274  ASNs1 277  0
SHEET  578 578 1 VALs1 283  ARGs1 286  0
SHEET  579 579 1 ASNs1 293  THRs1 297  0
SHEET  580 580 1 VALs1 303  GLUs1 307  0
SHEET  581 581 1 ALAs1 314  ASNs1 318  0
SHEET  582 582 1 GLUs1 324  SERs1 328  0
SHEET  583 583 1 ASPs1 335  ASNs1 339  0
SHEET  584 584 1 THRs1 343  GLUs1 347  0
SHEET  585 585 1 ALAs1 354  HISs1 357  0
SHEET  586 586 1 ASNs1 361  GLNs1 365  0
SHEET  587 587 1 SERs1 372  SERs1 375  0
SHEET  588 588 1 PHEs1 381  METs1 385  0
SHEET  589 589 1 THRs1 399  LYSs1 402  0
SHEET  590 590 1 PHEs1 408  GLNs1 411  0
SHEET  591 591 1 LEUs1 476  THRs1 486  0
SHEET  592 592 1 THRs1 494  VALs1 499  0
SHEET  593 593 1 THRs1 504  VALs1 506  0
SHEET  594 594 1 VALs1 514  THRs1 517  0
SHEET  595 595 1 GLYs1 524  VALs1 530  0
SHEET  596 596 1 SERs1 533  VALs1 541  0
SHEET  597 597 1 ILEs1 544  SERs1 549  0
SHEET  598 598 1 PHEs1 552  LEUs1 554  0
SHEET  599 599 1 THRs1 559  THRs1 564  0
SHEET  600 600 1 TYRs1 572  GLUs1 582  0
SHEET  601 601 1 VALt1  41  GLNt1  44  0
SHEET  602 602 1 VALt1  47  ALAt1  51  0
SHEET  603 603 1 TRPt1  66  PROt1  68  0
SHEET  604 604 1 PROt1  90  TYRt1  93  0
SHEET  605 605 1 LYSt1  96  ALAt1 100  0
SHEET  606 606 1 TRPt1 114  GLUt1 116  0
SHEET  607 607 1 ILEt1 131  THRt1 134  0
SHEET  608 608 1 SERt1 144  VALt1 147  0
SHEET  609 609 1 THRt1 186  VALt1 189  0
SHEET  610 610 1 ARGt1 222  ILEt1 225  0
SHEET  611 611 1 GLYt1 228  ILEt1 231  0
SHEET  612 612 1 THRt1 241  GLYt1 244  0
SHEET  613 613 1 VALt1 248  ASPt1 251  0
SHEET  614 614 1 VALt1 254  ILEt1 256  0
SHEET  615 615 1 ALAt1 263  ASPt1 266  0
SHEET  616 616 1 PHEt1 269  ASPt1 271  0
SHEET  617 617 1 VALt1 274  ASNt1 277  0
SHEET  618 618 1 VALt1 283  ARGt1 286  0
SHEET  619 619 1 ASNt1 293  THRt1 297  0
SHEET  620 620 1 VALt1 303  GLUt1 307  0
SHEET  621 621 1 ALAt1 314  ASNt1 318  0
SHEET  622 622 1 GLUt1 324  SERt1 328  0
SHEET  623 623 1 ASPt1 335  ASNt1 339  0
SHEET  624 624 1 THRt1 343  GLUt1 347  0
SHEET  625 625 1 ALAt1 354  HISt1 357  0
SHEET  626 626 1 ASNt1 361  GLNt1 365  0
SHEET  627 627 1 SERt1 372  SERt1 375  0
SHEET  628 628 1 PHEt1 381  METt1 385  0
SHEET  629 629 1 THRt1 399  LYSt1 402  0
SHEET  630 630 1 PHEt1 408  GLNt1 411  0
SHEET  631 631 1 LEUt1 476  THRt1 486  0
SHEET  632 632 1 THRt1 494  VALt1 499  0
SHEET  633 633 1 THRt1 504  VALt1 506  0
SHEET  634 634 1 VALt1 514  THRt1 517  0
SHEET  635 635 1 GLYt1 524  VALt1 530  0
SHEET  636 636 1 SERt1 533  VALt1 541  0
SHEET  637 637 1 ILEt1 544  SERt1 549  0
SHEET  638 638 1 PHEt1 552  LEUt1 554  0
SHEET  639 639 1 THRt1 559  THRt1 564  0
SHEET  640 640 1 TYRt1 572  GLUt1 582  0
SHEET  641 641 1 ARGv1  98  PHEv1 103  0
SHEET  642 642 1 GLNv1 106  THRv1 111  0
SHEET  643 643 1 TRPv1 140  ILEv1 145  0
SHEET  644 644 1 ALAv1 148  PROv1 153  0
SHEET  645 645 1 VALv1 171  PROv1 173  0
SHEET  646 646 1 GLNv1 176  ARGv1 182  0
SHEET  647 647 1 TRPv1 187  SERv1 192  0
SHEET  648 648 1 ALAv1 198  LYSv1 205  0
SHEET  649 649 1 PHEv1 216  THRv1 219  0
SHEET  650 650 1 THRv1 234  ALAv1 236  0
SHEET  651 651 1 GLYv1 248  LYSv1 260  0
SHEET  652 652 1 GLNv1 263  ALAv1 268  0
SHEET  653 653 1 ILEv1 271  GLYv1 277  0
SHEET  654 654 1 VALv1 281  THRv1 286  0
SHEET  655 655 1 GLNv1 290  GLNv1 299  0
SHEET  656 656 1 ARGw1  98  PHEw1 103  0
SHEET  657 657 1 GLNw1 106  THRw1 111  0
SHEET  658 658 1 TRPw1 140  ILEw1 145  0
SHEET  659 659 1 ALAw1 148  PROw1 153  0
SHEET  660 660 1 VALw1 171  PROw1 173  0
SHEET  661 661 1 GLNw1 176  ARGw1 182  0
SHEET  662 662 1 TRPw1 187  SERw1 192  0
SHEET  663 663 1 ALAw1 198  LYSw1 205  0
SHEET  664 664 1 PHEw1 216  THRw1 219  0
SHEET  665 665 1 GLYw1 248  ARGw1 250  0
SHEET  666 666 1 GLNw1 252  LYSw1 260  0
SHEET  667 667 1 GLNw1 263  ALAw1 268  0
SHEET  668 668 1 ILEw1 271  GLYw1 277  0
SHEET  669 669 1 VALw1 281  THRw1 286  0
SHEET  670 670 1 GLNw1 290  GLNw1 299  0
SHEET  671 671 1 ARGx1  98  PHEx1 103  0
SHEET  672 672 1 GLNx1 106  THRx1 111  0
SHEET  673 673 1 TRPx1 140  ILEx1 145  0
SHEET  674 674 1 ALAx1 148  PROx1 153  0
SHEET  675 675 1 VALx1 171  PROx1 173  0
SHEET  676 676 1 GLNx1 176  ARGx1 182  0
SHEET  677 677 1 TRPx1 187  SERx1 192  0
SHEET  678 678 1 ALAx1 198  LYSx1 205  0
SHEET  679 679 1 PHEx1 216  THRx1 219  0
SHEET  680 680 1 SERx1 233  ALAx1 236  0
SHEET  681 681 1 GLNx1 252  LYSx1 260  0
SHEET  682 682 1 GLNx1 263  ALAx1 268  0
SHEET  683 683 1 ILEx1 271  GLYx1 277  0
SHEET  684 684 1 VALx1 281  THRx1 286  0
SHEET  685 685 1 GLNx1 290  GLNx1 299  0
SHEET  686 686 1 TRPy1 140  ILEy1 145  0
SHEET  687 687 1 ALAy1 148  PROy1 153  0
SHEET  688 688 1 VALy1 171  PROy1 173  0
SHEET  689 689 1 GLNy1 176  ARGy1 182  0
SHEET  690 690 1 TRPy1 187  SERy1 192  0
SHEET  691 691 1 ALAy1 198  LYSy1 205  0
SHEET  692 692 1 PHEy1 216  THRy1 219  0
SHEET  693 693 1 GLNy1 252  LYSy1 260  0
SHEET  694 694 1 GLNy1 263  ALAy1 268  0
SHEET  695 695 1 ILEy1 271  GLYy1 277  0
SHEET  696 696 1 VALy1 281  THRy1 286  0
SHEET  697 697 1 GLNy1 290  GLNy1 299  0
SHEET  698 698 1 ILEu1  99  CYSu1 102  0
SHEET  699 699 1 GLNu1 106  VALu1 110  0
SHEET  700 700 1 TRPu1 140  ILEu1 145  0
SHEET  701 701 1 ALAu1 148  PROu1 153  0
SHEET  702 702 1 VALu1 171  PROu1 173  0
SHEET  703 703 1 GLNu1 176  ARGu1 182  0
SHEET  704 704 1 TRPu1 187  SERu1 192  0
SHEET  705 705 1 ALAu1 198  LYSu1 205  0
SHEET  706 706 1 PHEu1 216  THRu1 219  0
SHEET  707 707 1 GLNu1 252  LYSu1 260  0
SHEET  708 708 1 GLNu1 263  ALAu1 268  0
SHEET  709 709 1 ILEu1 271  GLYu1 277  0
SHEET  710 710 1 VALu1 281  THRu1 286  0
SHEET  711 711 1 GLNu1 290  GLNu1 299  0
SHEET  712 712 1 ARGz1  98  CYSz1 102  0
SHEET  713 713 1 SERz1 107  THRz1 111  0
SHEET  714 714 1 TRPz1 140  ILEz1 145  0
SHEET  715 715 1 ALAz1 148  PROz1 153  0
SHEET  716 716 1 VALz1 171  PROz1 173  0
SHEET  717 717 1 GLNz1 176  ARGz1 182  0
SHEET  718 718 1 TRPz1 187  SERz1 192  0
SHEET  719 719 1 ALAz1 198  LYSz1 205  0
SHEET  720 720 1 PHEz1 216  THRz1 219  0
SHEET  721 721 1 GLNz1 252  LYSz1 260  0
SHEET  722 722 1 GLNz1 263  ALAz1 268  0
SHEET  723 723 1 ILEz1 271  GLYz1 277  0
SHEET  724 724 1 VALz1 281  THRz1 286  0
SHEET  725 725 1 GLNz1 290  GLNz1 299  0
ATOM      1  N   PHE A  18     317.232 313.278 275.207  1.00 84.84           N
ATOM      2  CA  PHE A  18     317.536 313.896 273.929  1.00 84.84           C
ATOM      3  C   PHE A  18     318.728 314.763 274.110  1.00 84.84           C
ATOM      4  CB  PHE A  18     316.366 314.719 273.457  1.00 84.84           C
ATOM      5  O   PHE A  18     318.896 315.382 275.140  1.00 84.84           O
ATOM      6  CG  PHE A  18     316.498 315.237 272.069  1.00 84.84           C
ATOM      7  CD1 PHE A  18     316.825 316.558 271.847  1.00 84.84           C
ATOM      8  CD2 PHE A  18     316.253 314.417 270.992  1.00 84.84           C
ATOM      9  CE1 PHE A  18     316.926 317.051 270.570  1.00 84.84           C
ATOM     10  CE2 PHE A  18     316.355 314.900 269.711  1.00 84.84           C
ATOM     11  CZ  PHE A  18     316.689 316.220 269.500  1.00 84.84           C
ATOM     12  N   GLU A  19     319.566 314.816 273.109  1.00 86.00           N
ATOM     13  CA  GLU A  19     320.774 315.557 273.251  1.00 86.00           C
ATOM     14  C   GLU A  19     321.366 315.797 271.885  1.00 86.00           C
ATOM     15  CB  GLU A  19     321.723 314.742 274.092  1.00 86.00           C
ATOM     16  O   GLU A  19     321.349 314.920 271.029  1.00 86.00           O
ATOM     17  CG  GLU A  19     321.916 313.321 273.591  1.00 86.00           C
ATOM     18  CD  GLU A  19     321.189 312.281 274.421  1.00 86.00           C
ATOM     19  OE1 GLU A  19     320.363 312.653 275.276  1.00 86.00           O
ATOM     20  OE2 GLU A  19     321.449 311.080 274.217  1.00 86.00           O
ATOM     21  N   ARG A  20     321.868 316.989 271.647  1.00 90.01           N
ATOM     22  CA  ARG A  20     322.379 317.246 270.337  1.00 90.01           C
ATOM     23  C   ARG A  20     323.838 317.025 270.389  1.00 90.01           C
ATOM     24  CB  ARG A  20     322.117 318.669 269.918  1.00 90.01           C
ATOM     25  O   ARG A  20     324.480 317.400 271.354  1.00 90.01           O
ATOM     26  CG  ARG A  20     322.843 319.089 268.653  1.00 90.01           C
ATOM     27  CD  ARG A  20     323.623 320.370 268.878  1.00 90.01           C
ATOM     28  NE  ARG A  20     322.908 321.543 268.388  1.00 90.01           N
ATOM     29  NH1 ARG A  20     321.487 321.696 270.197  1.00 90.01           N
ATOM     30  NH2 ARG A  20     321.327 323.209 268.494  1.00 90.01           N
ATOM     31  CZ  ARG A  20     321.909 322.146 269.027  1.00 90.01           C
ATOM     32  N   HIS A  21     324.377 316.394 269.371  1.00 92.76           N
ATOM     33  CA  HIS A  21     325.787 316.183 269.284  1.00 92.76           C
ATOM     34  C   HIS A  21     326.166 316.522 267.853  1.00 92.76           C
ATOM     35  CB  HIS A  21     326.125 314.747 269.607  1.00 92.76           C
ATOM     36  O   HIS A  21     325.312 316.647 266.995  1.00 92.76           O
ATOM     37  CG  HIS A  21     325.894 314.358 271.038  1.00 92.76           C
ATOM     38  CD2 HIS A  21     324.823 314.524 271.851  1.00 92.76           C
ATOM     39  ND1 HIS A  21     326.832 313.676 271.783  1.00 92.76           N
ATOM     40  CE1 HIS A  21     326.358 313.457 272.995  1.00 92.76           C
ATOM     41  NE2 HIS A  21     325.142 313.964 273.064  1.00 92.76           N
ATOM     42  N   VAL A  22     327.442 316.704 267.587  1.00 95.32           N
ATOM     43  CA  VAL A  22     327.876 317.090 266.264  1.00 95.32           C
ATOM     44  C   VAL A  22     328.014 315.835 265.406  1.00 95.32           C
ATOM     45  CB  VAL A  22     329.188 317.876 266.362  1.00 95.32           C
ATOM     46  O   VAL A  22     327.303 314.878 265.640  1.00 95.32           O
ATOM     47  CG1 VAL A  22     329.477 318.661 265.091  1.00 95.32           C
ATOM     48  CG2 VAL A  22     330.342 316.976 266.775  1.00 95.32           C
ATOM     49  N   PHE A  23     328.938 315.792 264.447  1.00 97.56           N
ATOM     50  CA  PHE A  23     329.146 314.585 263.662  1.00 97.56           C
ATOM     51  C   PHE A  23     330.600 314.382 263.348  1.00 97.56           C
ATOM     52  CB  PHE A  23     328.376 314.671 262.362  1.00 97.56           C
ATOM     53  O   PHE A  23     331.255 315.303 262.885  1.00 97.56           O
ATOM     54  CG  PHE A  23     328.929 313.816 261.261  1.00 97.56           C
ATOM     55  CD1 PHE A  23     329.711 314.367 260.267  1.00 97.56           C
ATOM     56  CD2 PHE A  23     328.641 312.468 261.207  1.00 97.56           C
ATOM     57  CE1 PHE A  23     330.214 313.586 259.251  1.00 97.56           C
ATOM     58  CE2 PHE A  23     329.136 311.682 260.191  1.00 97.56           C
ATOM     59  CZ  PHE A  23     329.925 312.241 259.212  1.00 97.56           C
ATOM     60  N   LYS A  24     331.118 313.187 263.607  1.00 98.07           N
ATOM     61  CA  LYS A  24     332.489 312.875 263.263  1.00 98.07           C
ATOM     62  C   LYS A  24     332.437 311.954 262.065  1.00 98.07           C
ATOM     63  CB  LYS A  24     333.213 312.220 264.423  1.00 98.07           C
ATOM     64  O   LYS A  24     332.390 312.419 260.935  1.00 98.07           O
ATOM     65  CG  LYS A  24     333.569 313.170 265.543  1.00 98.07           C
ATOM     66  CD  LYS A  24     334.037 312.384 266.749  1.00 98.07           C
ATOM     67  CE  LYS A  24     334.622 311.046 266.334  1.00 98.07           C
ATOM     68  NZ  LYS A  24     334.183 309.945 267.235  1.00 98.07           N
ATOM     69  N   GLY A  25     332.408 310.648 262.298  1.00 98.17           N
ATOM     70  CA  GLY A  25     332.421 309.695 261.199  1.00 98.17           C
ATOM     71  C   GLY A  25     331.158 308.887 261.019  1.00 98.17           C
ATOM     72  O   GLY A  25     330.119 309.260 261.539  1.00 98.17           O
ATOM     73  N   ILE A  26     331.247 307.745 260.353  1.00 98.29           N
ATOM     74  CA  ILE A  26     330.063 306.936 260.067  1.00 98.29           C
ATOM     75  C   ILE A  26     330.445 305.556 259.579  1.00 98.29           C
ATOM     76  CB  ILE A  26     329.130 307.625 259.029  1.00 98.29           C
ATOM     77  O   ILE A  26     331.033 305.410 258.519  1.00 98.29           O
ATOM     78  CG1 ILE A  26     327.994 306.693 258.604  1.00 98.29           C
ATOM     79  CG2 ILE A  26     329.912 308.117 257.817  1.00 98.29           C
ATOM     80  CD1 ILE A  26     326.773 307.435 258.111  1.00 98.29           C
ATOM     81  N   GLU A  27     330.119 304.538 260.357  1.00 97.87           N
ATOM     82  CA  GLU A  27     330.448 303.170 259.982  1.00 97.87           C
ATOM     83  C   GLU A  27     329.221 302.470 259.439  1.00 97.87           C
ATOM     84  CB  GLU A  27     330.979 302.427 261.196  1.00 97.87           C
ATOM     85  O   GLU A  27     328.180 302.447 260.099  1.00 97.87           O
ATOM     86  CG  GLU A  27     330.682 300.940 261.217  1.00 97.87           C
ATOM     87  CD  GLU A  27     331.605 300.192 262.155  1.00 97.87           C
ATOM     88  OE1 GLU A  27     332.711 300.701 262.427  1.00 97.87           O
ATOM     89  OE2 GLU A  27     331.229 299.098 262.625  1.00 97.87           O
ATOM     90  N   HIS A  28     329.318 301.889 258.250  1.00 96.80           N
ATOM     91  CA  HIS A  28     328.131 301.291 257.640  1.00 96.80           C
ATOM     92  C   HIS A  28     328.105 299.763 257.706  1.00 96.80           C
ATOM     93  CB  HIS A  28     327.996 301.784 256.197  1.00 96.80           C
ATOM     94  O   HIS A  28     328.753 299.104 256.905  1.00 96.80           O
ATOM     95  CG  HIS A  28     327.166 303.024 256.063  1.00 96.80           C
ATOM     96  CD2 HIS A  28     327.507 304.333 256.093  1.00 96.80           C
ATOM     97  ND1 HIS A  28     325.800 302.991 255.887  1.00 96.80           N
ATOM     98  CE1 HIS A  28     325.336 304.225 255.806  1.00 96.80           C
ATOM     99  NE2 HIS A  28     326.351 305.059 255.931  1.00 96.80           N
ATOM    100  N   THR A  29     327.350 299.201 258.646  1.00 95.47           N
ATOM    101  CA  THR A  29     327.324 297.759 258.805  1.00 95.47           C
ATOM    102  C   THR A  29     326.120 297.184 258.143  1.00 95.47           C
ATOM    103  CB  THR A  29     327.261 297.361 260.269  1.00 95.47           C
ATOM    104  O   THR A  29     325.318 297.921 257.592  1.00 95.47           O
ATOM    105  CG2 THR A  29     325.976 297.866 260.883  1.00 95.47           C
ATOM    106  OG1 THR A  29     327.304 295.933 260.379  1.00 95.47           O
ATOM    107  N   ASP A  30     325.971 295.865 258.210  1.00 93.72           N
ATOM    108  CA  ASP A  30     324.854 295.205 257.526  1.00 93.72           C
ATOM    109  C   ASP A  30     323.599 295.127 258.355  1.00 93.72           C
ATOM    110  CB  ASP A  30     325.228 293.800 257.082  1.00 93.72           C
ATOM    111  O   ASP A  30     322.871 294.148 258.266  1.00 93.72           O
ATOM    112  CG  ASP A  30     324.396 293.337 255.917  1.00 93.72           C
ATOM    113  OD1 ASP A  30     323.688 294.184 255.333  1.00 93.72           O
ATOM    114  OD2 ASP A  30     324.438 292.135 255.591  1.00 93.72           O
ATOM    115  N   THR A  31     323.341 296.138 259.173  1.00 93.70           N
ATOM    116  CA  THR A  31     322.109 296.188 259.932  1.00 93.70           C
ATOM    117  C   THR A  31     321.694 297.621 259.892  1.00 93.70           C
ATOM    118  CB  THR A  31     322.276 295.750 261.395  1.00 93.70           C
ATOM    119  O   THR A  31     320.766 298.024 260.578  1.00 93.70           O
ATOM    120  CG2 THR A  31     322.937 294.386 261.489  1.00 93.70           C
ATOM    121  OG1 THR A  31     323.071 296.715 262.097  1.00 93.70           O
ATOM    122  N   GLY A  32     322.373 298.408 259.069  1.00 94.81           N
ATOM    123  CA  GLY A  32     322.077 299.838 259.082  1.00 94.81           C
ATOM    124  C   GLY A  32     323.319 300.705 259.276  1.00 94.81           C
ATOM    125  O   GLY A  32     324.450 300.210 259.332  1.00 94.81           O
ATOM    126  N   ALA A  33     323.108 302.014 259.350  1.00 97.45           N
ATOM    127  CA  ALA A  33     324.188 302.972 259.546  1.00 97.45           C
ATOM    128  C   ALA A  33     324.474 303.228 261.034  1.00 97.45           C
ATOM    129  CB  ALA A  33     323.866 304.252 258.778  1.00 97.45           C
ATOM    130  O   ALA A  33     323.547 303.341 261.842  1.00 97.45           O
ATOM    131  N   LEU A  34     325.755 303.356 261.373  1.00 97.59           N
ATOM    132  CA  LEU A  34     326.245 303.803 262.676  1.00 97.59           C
ATOM    133  C   LEU A  34     326.917 305.161 262.491  1.00 97.59           C
ATOM    134  CB  LEU A  34     327.247 302.784 263.244  1.00 97.59           C
ATOM    135  O   LEU A  34     327.851 305.276 261.701  1.00 97.59           O
ATOM    136  CG  LEU A  34     326.677 301.386 263.533  1.00 97.59           C
ATOM    137  CD1 LEU A  34     327.796 300.461 264.007  1.00 97.59           C
ATOM    138  CD2 LEU A  34     325.594 301.413 264.611  1.00 97.59           C
ATOM    139  N   VAL A  35     326.644 306.110 263.374  1.00 97.99           N
ATOM    140  CA  VAL A  35     327.365 307.371 263.333  1.00 97.99           C
ATOM    141  C   VAL A  35     328.562 307.263 264.302  1.00 97.99           C
ATOM    142  CB  VAL A  35     326.414 308.521 263.678  1.00 97.99           C
ATOM    143  O   VAL A  35     328.843 306.178 264.807  1.00 97.99           O
ATOM    144  CG1 VAL A  35     326.073 308.508 265.152  1.00 97.99           C
ATOM    145  CG2 VAL A  35     326.969 309.863 263.225  1.00 97.99           C
ATOM    146  N   SER A  36     329.282 308.353 264.549  1.00 97.54           N
ATOM    147  CA  SER A  36     330.391 308.348 265.495  1.00 97.54           C
ATOM    148  C   SER A  36     330.409 309.681 266.177  1.00 97.54           C
ATOM    149  CB  SER A  36     331.689 308.143 264.772  1.00 97.54           C
ATOM    150  O   SER A  36     331.472 310.150 266.557  1.00 97.54           O
ATOM    151  OG  SER A  36     331.474 307.543 263.511  1.00 97.54           O
ATOM    152  N   VAL A  37     329.240 310.298 266.341  1.00 96.43           N
ATOM    153  CA  VAL A  37     329.105 311.637 266.952  1.00 96.43           C
ATOM    154  C   VAL A  37     330.045 312.026 268.067  1.00 96.43           C
ATOM    155  CB  VAL A  37     327.696 311.808 267.543  1.00 96.43           C
ATOM    156  O   VAL A  37     330.533 311.181 268.804  1.00 96.43           O
ATOM    157  CG1 VAL A  37     326.669 311.666 266.447  1.00 96.43           C
ATOM    158  CG2 VAL A  37     327.444 310.787 268.639  1.00 96.43           C
ATOM    159  N   LYS A  38     330.279 313.321 268.209  1.00 92.91           N
ATOM    160  CA  LYS A  38     331.124 313.784 269.290  1.00 92.91           C
ATOM    161  C   LYS A  38     330.306 314.606 270.217  1.00 92.91           C
ATOM    162  CB  LYS A  38     332.312 314.605 268.805  1.00 92.91           C
ATOM    163  O   LYS A  38     329.237 314.185 270.625  1.00 92.91           O
ATOM    164  CG  LYS A  38     333.480 314.607 269.774  1.00 92.91           C
ATOM    165  CD  LYS A  38     334.777 314.957 269.073  1.00 92.91           C
ATOM    166  CE  LYS A  38     335.901 314.042 269.528  1.00 92.91           C
ATOM    167  NZ  LYS A  38     335.490 313.163 270.657  1.00 92.91           N
ATOM    168  N   GLY A  39     330.753 315.814 270.501  1.00 82.32           N
ATOM    169  CA  GLY A  39     330.053 316.608 271.478  1.00 82.32           C
ATOM    170  C   GLY A  39     330.556 316.023 272.766  1.00 82.32           C
ATOM    171  O   GLY A  39     330.554 316.709 273.786  1.00 82.32           O
ATOM    172  N   SER A  40     330.991 314.763 272.728  1.00 74.86           N
ATOM    173  CA  SER A  40     331.562 314.104 273.905  1.00 74.86           C
ATOM    174  C   SER A  40     332.031 312.727 273.514  1.00 74.86           C
ATOM    175  CB  SER A  40     330.573 314.008 275.058  1.00 74.86           C
ATOM    176  O   SER A  40     331.795 311.766 274.231  1.00 74.86           O
ATOM    177  OG  SER A  40     331.261 313.930 276.293  1.00 74.86           O
ATOM    178  N   GLY A  41     332.686 312.625 272.368  1.00 70.15           N
ATOM    179  CA  GLY A  41     333.241 311.360 271.936  1.00 70.15           C
ATOM    180  C   GLY A  41     332.523 310.137 272.392  1.00 70.15           C
ATOM    181  O   GLY A  41     333.133 309.158 272.793  1.00 70.15           O
ATOM    182  N   THR A  42     331.218 310.184 272.328  1.00 72.92           N
ATOM    183  CA  THR A  42     330.469 309.019 272.683  1.00 72.92           C
ATOM    184  C   THR A  42     330.245 308.187 271.450  1.00 72.92           C
ATOM    185  CB  THR A  42     329.125 309.367 273.350  1.00 72.92           C
ATOM    186  O   THR A  42     329.855 308.699 270.408  1.00 72.92           O
ATOM    187  CG2 THR A  42     328.319 310.314 272.476  1.00 72.92           C
ATOM    188  OG1 THR A  42     328.372 308.168 273.576  1.00 72.92           O
ATOM    189  N   GLN A  43     330.534 306.910 271.559  1.00 84.02           N
ATOM    190  CA  GLN A  43     330.319 305.966 270.479  1.00 84.02           C
ATOM    191  C   GLN A  43     331.228 306.108 269.350  1.00 84.02           C
ATOM    192  CB  GLN A  43     328.897 306.009 269.994  1.00 84.02           C
ATOM    193  O   GLN A  43     331.047 306.962 268.506  1.00 84.02           O
ATOM    194  CG  GLN A  43     328.202 304.712 270.304  1.00 84.02           C
ATOM    195  CD  GLN A  43     327.151 304.829 271.389  1.00 84.02           C
ATOM    196  NE2 GLN A  43     326.301 303.817 271.491  1.00 84.02           N
ATOM    197  OE1 GLN A  43     327.119 305.798 272.145  1.00 84.02           O
ATOM    198  N   GLU A  44     332.232 305.263 269.333  1.00 90.93           N
ATOM    199  CA  GLU A  44     333.053 305.247 268.189  1.00 90.93           C
ATOM    200  C   GLU A  44     332.108 304.649 267.161  1.00 90.93           C
ATOM    201  CB  GLU A  44     334.268 304.379 268.390  1.00 90.93           C
ATOM    202  O   GLU A  44     332.301 304.817 265.961  1.00 90.93           O
ATOM    203  CG  GLU A  44     334.960 304.040 267.075  1.00 90.93           C
ATOM    204  CD  GLU A  44     336.455 303.812 267.200  1.00 90.93           C
ATOM    205  OE1 GLU A  44     337.227 304.721 266.827  1.00 90.93           O
ATOM    206  OE2 GLU A  44     336.863 302.720 267.649  1.00 90.93           O
ATOM    207  N   GLU A  45     331.010 304.049 267.620  1.00 91.88           N
ATOM    208  CA  GLU A  45     329.998 303.536 266.692  1.00 91.88           C
ATOM    209  C   GLU A  45     328.588 303.554 267.296  1.00 91.88           C
ATOM    210  CB  GLU A  45     330.358 302.129 266.264  1.00 91.88           C
ATOM    211  O   GLU A  45     328.203 302.603 267.963  1.00 91.88           O
ATOM    212  CG  GLU A  45     331.216 301.354 267.237  1.00 91.88           C
ATOM    213  CD  GLU A  45     331.555 299.977 266.710  1.00 91.88           C
ATOM    214  OE1 GLU A  45     330.681 299.347 266.081  1.00 91.88           O
ATOM    215  OE2 GLU A  45     332.695 299.523 266.915  1.00 91.88           O
ATOM    216  N   ASP A  46     327.809 304.613 267.063  1.00 94.86           N
ATOM    217  CA  ASP A  46     326.466 304.755 267.678  1.00 94.86           C
ATOM    218  C   ASP A  46     325.399 303.955 267.003  1.00 94.86           C
ATOM    219  CB  ASP A  46     326.016 306.214 267.678  1.00 94.86           C
ATOM    220  O   ASP A  46     325.256 304.028 265.793  1.00 94.86           O
ATOM    221  CG  ASP A  46     324.880 306.492 268.644  1.00 94.86           C
ATOM    222  OD1 ASP A  46     324.058 305.594 268.909  1.00 94.86           O
ATOM    223  OD2 ASP A  46     324.803 307.637 269.131  1.00 94.86           O
ATOM    224  N   VAL A  47     324.592 303.264 267.785  1.00 94.53           N
ATOM    225  CA  VAL A  47     323.552 302.393 267.260  1.00 94.53           C
ATOM    226  C   VAL A  47     322.934 302.664 265.890  1.00 94.53           C
ATOM    227  CB  VAL A  47     322.426 302.300 268.308  1.00 94.53           C
ATOM    228  O   VAL A  47     322.710 301.721 265.150  1.00 94.53           O
ATOM    229  CG1 VAL A  47     321.517 301.127 268.008  1.00 94.53           C
ATOM    230  CG2 VAL A  47     323.008 302.189 269.705  1.00 94.53           C
ATOM    231  N   PRO A  48     322.646 303.934 265.538  1.00 95.52           N
ATOM    232  CA  PRO A  48     321.979 304.022 264.246  1.00 95.52           C
ATOM    233  C   PRO A  48     321.906 305.283 263.453  1.00 95.52           C
ATOM    234  CB  PRO A  48     320.543 303.877 264.703  1.00 95.52           C
ATOM    235  O   PRO A  48     322.858 306.040 263.450  1.00 95.52           O
ATOM    236  CG  PRO A  48     320.541 304.712 265.943  1.00 95.52           C
ATOM    237  CD  PRO A  48     321.966 304.856 266.439  1.00 95.52           C
ATOM    238  N   VAL A  49     320.780 305.469 262.760  1.00 97.40           N
ATOM    239  CA  VAL A  49     320.522 306.649 261.945  1.00 97.40           C
ATOM    240  C   VAL A  49     319.059 306.551 261.554  1.00 97.40           C
ATOM    241  CB  VAL A  49     321.370 306.694 260.690  1.00 97.40           C
ATOM    242  O   VAL A  49     318.611 307.277 260.682  1.00 97.40           O
ATOM    243  CG1 VAL A  49     320.863 305.696 259.663  1.00 97.40           C
ATOM    244  CG2 VAL A  49     321.414 308.100 260.122  1.00 97.40           C
ATOM    245  N   ILE A  50     318.312 305.659 262.206  1.00 96.84           N
ATOM    246  CA  ILE A  50     316.887 305.470 261.937  1.00 96.84           C
ATOM    247  C   ILE A  50     316.473 306.086 260.640  1.00 96.84           C
ATOM    248  CB  ILE A  50     315.999 306.043 263.063  1.00 96.84           C
ATOM    249  O   ILE A  50     316.017 307.216 260.608  1.00 96.84           O
ATOM    250  CG1 ILE A  50     316.527 307.374 263.575  1.00 96.84           C
ATOM    251  CG2 ILE A  50     315.904 305.067 264.221  1.00 96.84           C
ATOM    252  CD1 ILE A  50     315.649 307.984 264.641  1.00 96.84           C
ATOM    253  N   ASN A  51     316.578 305.339 259.562  1.00 96.97           N
ATOM    254  CA  ASN A  51     316.290 305.895 258.245  1.00 96.97           C
ATOM    255  C   ASN A  51     314.827 305.965 257.836  1.00 96.97           C
ATOM    256  CB  ASN A  51     317.069 305.085 257.197  1.00 96.97           C
ATOM    257  O   ASN A  51     314.280 304.976 257.384  1.00 96.97           O
ATOM    258  CG  ASN A  51     316.955 305.651 255.806  1.00 96.97           C
ATOM    259  ND2 ASN A  51     317.529 304.947 254.842  1.00 96.97           N
ATOM    260  OD1 ASN A  51     316.361 306.703 255.593  1.00 96.97           O
ATOM    261  N   SER A  52     314.176 307.114 257.986  1.00 95.24           N
ATOM    262  CA  SER A  52     312.820 307.270 257.453  1.00 95.24           C
ATOM    263  C   SER A  52     312.823 307.535 255.940  1.00 95.24           C
ATOM    264  CB  SER A  52     312.087 308.349 258.252  1.00 95.24           C
ATOM    265  O   SER A  52     312.137 308.434 255.462  1.00 95.24           O
ATOM    266  OG  SER A  52     312.779 309.575 258.124  1.00 95.24           O
ATOM    267  N   GLY A  53     313.640 306.798 255.180  1.00 96.85           N
ATOM    268  CA  GLY A  53     313.643 306.798 253.714  1.00 96.85           C
ATOM    269  C   GLY A  53     314.621 307.761 253.039  1.00 96.85           C
ATOM    270  O   GLY A  53     314.974 307.517 251.884  1.00 96.85           O
ATOM    271  N   TYR A  54     315.085 308.804 253.739  1.00 98.19           N
ATOM    272  CA  TYR A  54     316.185 309.669 253.297  1.00 98.19           C
ATOM    273  C   TYR A  54     317.484 309.311 254.023  1.00 98.19           C
ATOM    274  CB  TYR A  54     315.851 311.158 253.476  1.00 98.19           C
ATOM    275  O   TYR A  54     317.485 309.083 255.232  1.00 98.19           O
ATOM    276  CG  TYR A  54     316.904 312.117 252.924  1.00 98.19           C
ATOM    277  CD1 TYR A  54     317.988 312.539 253.724  1.00 98.19           C
ATOM    278  CD2 TYR A  54     316.783 312.615 251.612  1.00 98.19           C
ATOM    279  CE1 TYR A  54     318.933 313.456 253.216  1.00 98.19           C
ATOM    280  CE2 TYR A  54     317.720 313.533 251.100  1.00 98.19           C
ATOM    281  OH  TYR A  54     319.648 314.910 251.443  1.00 98.19           O
ATOM    282  CZ  TYR A  54     318.795 313.960 251.907  1.00 98.19           C
ATOM    283  N   GLY A  55     318.602 309.316 253.303  1.00 98.18           N
ATOM    284  CA  GLY A  55     319.928 309.142 253.890  1.00 98.18           C
ATOM    285  C   GLY A  55     321.007 309.871 253.102  1.00 98.18           C
ATOM    286  O   GLY A  55     320.785 310.302 251.971  1.00 98.18           O
ATOM    287  N   PHE A  56     322.167 310.042 253.726  1.00 98.50           N
ATOM    288  CA  PHE A  56     323.320 310.727 253.149  1.00 98.50           C
ATOM    289  C   PHE A  56     324.607 310.352 253.889  1.00 98.50           C
ATOM    290  CB  PHE A  56     323.096 312.249 253.178  1.00 98.50           C
ATOM    291  O   PHE A  56     324.554 309.874 255.024  1.00 98.50           O
ATOM    292  CG  PHE A  56     322.957 312.895 254.546  1.00 98.50           C
ATOM    293  CD1 PHE A  56     321.778 312.743 255.304  1.00 98.50           C
ATOM    294  CD2 PHE A  56     323.988 313.715 255.035  1.00 98.50           C
ATOM    295  CE1 PHE A  56     321.634 313.401 256.538  1.00 98.50           C
ATOM    296  CE2 PHE A  56     323.834 314.391 256.256  1.00 98.50           C
ATOM    297  CZ  PHE A  56     322.661 314.233 257.011  1.00 98.50           C
ATOM    298  N   THR A  57     325.757 310.592 253.257  1.00 98.62           N
ATOM    299  CA  THR A  57     327.081 310.333 253.844  1.00 98.62           C
ATOM    300  C   THR A  57     327.934 311.595 253.787  1.00 98.62           C
ATOM    301  CB  THR A  57     327.787 309.180 253.132  1.00 98.62           C
ATOM    302  O   THR A  57     328.475 311.930 252.732  1.00 98.62           O
ATOM    303  CG2 THR A  57     329.154 308.832 253.722  1.00 98.62           C
ATOM    304  OG1 THR A  57     326.998 308.031 253.263  1.00 98.62           O
ATOM    305  N   PRO A  58     328.073 312.324 254.901  1.00 98.32           N
ATOM    306  CA  PRO A  58     329.016 313.427 255.001  1.00 98.32           C
ATOM    307  C   PRO A  58     330.453 312.920 255.036  1.00 98.32           C
ATOM    308  CB  PRO A  58     328.665 314.176 256.292  1.00 98.32           C
ATOM    309  O   PRO A  58     330.723 311.844 255.569  1.00 98.32           O
ATOM    310  CG  PRO A  58     327.420 313.473 256.835  1.00 98.32           C
ATOM    311  CD  PRO A  58     327.394 312.116 256.162  1.00 98.32           C
ATOM    312  N   ALA A  59     331.380 313.748 254.556  1.00 98.08           N
ATOM    313  CA  ALA A  59     332.789 313.574 254.879  1.00 98.08           C
ATOM    314  C   ALA A  59     332.989 313.678 256.402  1.00 98.08           C
ATOM    315  CB  ALA A  59     333.608 314.628 254.127  1.00 98.08           C
ATOM    316  O   ALA A  59     332.254 314.407 257.080  1.00 98.08           O
ATOM    317  N   ALA A  60     333.987 312.976 256.938  1.00 97.99           N
ATOM    318  CA  ALA A  60     334.325 313.036 258.361  1.00 97.99           C
ATOM    319  C   ALA A  60     334.477 314.489 258.849  1.00 97.99           C
ATOM    320  CB  ALA A  60     335.600 312.227 258.609  1.00 97.99           C
ATOM    321  O   ALA A  60     334.941 315.357 258.111  1.00 97.99           O
ATOM    322  N   ASP A  61     334.067 314.748 260.092  1.00 96.99           N
ATOM    323  CA  ASP A  61     334.105 316.078 260.720  1.00 96.99           C
ATOM    324  C   ASP A  61     333.284 317.184 260.023  1.00 96.99           C
ATOM    325  CB  ASP A  61     335.566 316.507 260.958  1.00 96.99           C
ATOM    326  O   ASP A  61     333.432 318.360 260.359  1.00 96.99           O
ATOM    327  CG  ASP A  61     336.289 315.554 261.897  1.00 96.99           C
ATOM    328  OD1 ASP A  61     335.745 315.353 263.004  1.00 96.99           O
ATOM    329  OD2 ASP A  61     337.419 315.109 261.607  1.00 96.99           O
ATOM    330  N   THR A  62     332.394 316.842 259.080  1.00 97.72           N
ATOM    331  CA  THR A  62     331.457 317.822 258.504  1.00 97.72           C
ATOM    332  C   THR A  62     330.637 318.488 259.613  1.00 97.72           C
ATOM    333  CB  THR A  62     330.506 317.193 257.473  1.00 97.72           C
ATOM    334  O   THR A  62     330.064 317.813 260.468  1.00 97.72           O
ATOM    335  CG2 THR A  62     329.510 318.198 256.888  1.00 97.72           C
ATOM    336  OG1 THR A  62     331.227 316.718 256.364  1.00 97.72           O
ATOM    337  N   GLU A  63     330.531 319.819 259.569  1.00 95.06           N
ATOM    338  CA  GLU A  63     329.777 320.613 260.544  1.00 95.06           C
ATOM    339  C   GLU A  63     328.260 320.403 260.406  1.00 95.06           C
ATOM    340  CB  GLU A  63     330.127 322.104 260.419  1.00 95.06           C
ATOM    341  O   GLU A  63     327.555 321.149 259.723  1.00 95.06           O
ATOM    342  CG  GLU A  63     331.579 322.427 260.806  1.00 95.06           C
ATOM    343  CD  GLU A  63     331.872 323.939 260.817  1.00 95.06           C
ATOM    344  OE1 GLU A  63     332.961 324.312 261.311  1.00 95.06           O
ATOM    345  OE2 GLU A  63     331.026 324.729 260.334  1.00 95.06           O
ATOM    346  N   LEU A  64     327.750 319.379 261.083  1.00 94.85           N
ATOM    347  CA  LEU A  64     326.323 319.118 261.222  1.00 94.85           C
ATOM    348  C   LEU A  64     325.991 318.562 262.604  1.00 94.85           C
ATOM    349  CB  LEU A  64     325.837 318.225 260.071  1.00 94.85           C
ATOM    350  O   LEU A  64     326.846 318.043 263.328  1.00 94.85           O
ATOM    351  CG  LEU A  64     326.351 316.777 260.110  1.00 94.85           C
ATOM    352  CD1 LEU A  64     325.405 315.837 260.864  1.00 94.85           C
ATOM    353  CD2 LEU A  64     326.459 316.243 258.691  1.00 94.85           C
ATOM    354  N   GLU A  65     324.722 318.697 262.961  1.00 94.36           N
ATOM    355  CA  GLU A  65     324.190 318.243 264.237  1.00 94.36           C
ATOM    356  C   GLU A  65     323.634 316.828 264.109  1.00 94.36           C
ATOM    357  CB  GLU A  65     323.107 319.201 264.742  1.00 94.36           C
ATOM    358  O   GLU A  65     323.043 316.448 263.092  1.00 94.36           O
ATOM    359  CG  GLU A  65     323.606 320.637 264.923  1.00 94.36           C
ATOM    360  CD  GLU A  65     322.425 321.601 264.927  1.00 94.36           C
ATOM    361  OE1 GLU A  65     322.129 322.188 265.986  1.00 94.36           O
ATOM    362  OE2 GLU A  65     321.845 321.892 263.867  1.00 94.36           O
ATOM    363  N   VAL A  66     323.795 316.068 265.181  1.00 96.60           N
ATOM    364  CA  VAL A  66     323.164 314.766 265.350  1.00 96.60           C
ATOM    365  C   VAL A  66     322.412 314.790 266.668  1.00 96.60           C
ATOM    366  CB  VAL A  66     324.191 313.623 265.289  1.00 96.60           C
ATOM    367  O   VAL A  66     322.968 315.173 267.697  1.00 96.60           O
ATOM    368  CG1 VAL A  66     323.459 312.280 265.252  1.00 96.60           C
ATOM    369  CG2 VAL A  66     325.078 313.720 264.038  1.00 96.60           C
ATOM    370  N   PHE A  67     321.143 314.412 266.623  1.00 93.53           N
ATOM    371  CA  PHE A  67     320.273 314.342 267.788  1.00 93.53           C
ATOM    372  C   PHE A  67     320.160 312.897 268.231  1.00 93.53           C
ATOM    373  CB  PHE A  67     318.910 314.937 267.449  1.00 93.53           C
ATOM    374  O   PHE A  67     319.830 312.039 267.412  1.00 93.53           O
ATOM    375  CG  PHE A  67     319.010 316.367 266.970  1.00 93.53           C
ATOM    376  CD1 PHE A  67     319.295 317.391 267.889  1.00 93.53           C
ATOM    377  CD2 PHE A  67     318.892 316.662 265.599  1.00 93.53           C
ATOM    378  CE1 PHE A  67     319.447 318.711 267.439  1.00 93.53           C
ATOM    379  CE2 PHE A  67     319.052 317.983 265.148  1.00 93.53           C
ATOM    380  CZ  PHE A  67     319.331 319.007 266.069  1.00 93.53           C
ATOM    381  N   LEU A  68     320.464 312.625 269.495  1.00 91.33           N
ATOM    382  CA  LEU A  68     320.318 311.298 270.071  1.00 91.33           C
ATOM    383  C   LEU A  68     319.011 311.229 270.839  1.00 91.33           C
ATOM    384  CB  LEU A  68     321.502 310.930 270.972  1.00 91.33           C
ATOM    385  O   LEU A  68     318.726 312.109 271.643  1.00 91.33           O
ATOM    386  CG  LEU A  68     322.892 311.105 270.346  1.00 91.33           C
ATOM    387  CD1 LEU A  68     323.910 310.476 271.295  1.00 91.33           C
ATOM    388  CD2 LEU A  68     323.003 310.455 268.964  1.00 91.33           C
ATOM    389  N   HIS A  69     318.272 310.158 270.602  1.00 90.15           N
ATOM    390  CA  HIS A  69     317.056 309.787 271.302  1.00 90.15           C
ATOM    391  C   HIS A  69     317.365 308.561 272.143  1.00 90.15           C
ATOM    392  CB  HIS A  69     315.945 309.488 270.296  1.00 90.15           C
ATOM    393  O   HIS A  69     317.904 307.581 271.622  1.00 90.15           O
ATOM    394  CG  HIS A  69     315.746 310.564 269.266  1.00 90.15           C
ATOM    395  CD2 HIS A  69     316.369 310.638 268.055  1.00 90.15           C
ATOM    396  ND1 HIS A  69     314.858 311.626 269.378  1.00 90.15           N
ATOM    397  CE1 HIS A  69     314.954 312.319 268.240  1.00 90.15           C
ATOM    398  NE2 HIS A  69     315.854 311.744 267.420  1.00 90.15           N
ATOM    399  N   GLY A  70     317.286 308.640 273.450  1.00 82.19           N
ATOM    400  CA  GLY A  70     317.757 307.507 274.237  1.00 82.19           C
ATOM    401  C   GLY A  70     316.751 306.479 274.657  1.00 82.19           C
ATOM    402  O   GLY A  70     315.723 306.834 275.224  1.00 82.19           O
ATOM    403  N   ASP A  71     317.034 305.201 274.396  1.00 66.55           N
ATOM    404  CA  ASP A  71     316.096 304.125 274.755  1.00 66.55           C
ATOM    405  C   ASP A  71     315.904 304.111 276.249  1.00 66.55           C
ATOM    406  CB  ASP A  71     316.567 302.768 274.274  1.00 66.55           C
ATOM    407  O   ASP A  71     316.871 304.196 276.989  1.00 66.55           O
ATOM    408  CG  ASP A  71     315.525 301.693 274.475  1.00 66.55           C
ATOM    409  OD1 ASP A  71     315.348 301.247 275.626  1.00 66.55           O
ATOM    410  OD2 ASP A  71     314.880 301.294 273.485  1.00 66.55           O
ATOM    411  N   GLY A  72     314.671 303.976 276.712  1.00 58.84           N
ATOM    412  CA  GLY A  72     314.427 304.092 278.132  1.00 58.84           C
ATOM    413  C   GLY A  72     315.208 305.330 278.436  1.00 58.84           C
ATOM    414  O   GLY A  72     315.051 306.344 277.765  1.00 58.84           O
ATOM    415  N   SER A  73     316.034 305.287 279.454  1.00 57.53           N
ATOM    416  CA  SER A  73     316.911 306.400 279.697  1.00 57.53           C
ATOM    417  C   SER A  73     318.185 305.649 279.702  1.00 57.53           C
ATOM    418  CB  SER A  73     316.650 307.065 281.031  1.00 57.53           C
ATOM    419  O   SER A  73     319.195 306.139 280.186  1.00 57.53           O
ATOM    420  OG  SER A  73     316.465 308.459 280.881  1.00 57.53           O
ATOM    421  N   ASP A  74     318.143 304.437 279.163  1.00 59.00           N
ATOM    422  CA  ASP A  74     319.313 303.591 279.147  1.00 59.00           C
ATOM    423  C   ASP A  74     320.319 304.127 278.183  1.00 59.00           C
ATOM    424  CB  ASP A  74     318.962 302.161 278.754  1.00 59.00           C
ATOM    425  O   ASP A  74     320.358 303.703 277.035  1.00 59.00           O
ATOM    426  CG  ASP A  74     317.471 301.934 278.620  1.00 59.00           C
ATOM    427  OD1 ASP A  74     316.690 302.512 279.400  1.00 59.00           O
ATOM    428  OD2 ASP A  74     317.076 301.165 277.723  1.00 59.00           O
ATOM    429  N   ALA A  75     321.140 305.057 278.649  1.00 57.17           N
ATOM    430  CA  ALA A  75     322.179 305.597 277.818  1.00 57.17           C
ATOM    431  C   ALA A  75     322.620 304.467 276.957  1.00 57.17           C
ATOM    432  CB  ALA A  75     323.316 306.085 278.674  1.00 57.17           C
ATOM    433  O   ALA A  75     322.697 304.617 275.748  1.00 57.17           O
ATOM    434  N   SER A  76     322.912 303.330 277.570  1.00 64.05           N
ATOM    435  CA  SER A  76     323.273 302.146 276.823  1.00 64.05           C
ATOM    436  C   SER A  76     323.012 302.286 275.332  1.00 64.05           C
ATOM    437  CB  SER A  76     322.482 300.966 277.372  1.00 64.05           C
ATOM    438  O   SER A  76     323.953 302.343 274.549  1.00 64.05           O
ATOM    439  OG  SER A  76     321.983 301.230 278.670  1.00 64.05           O
ATOM    440  N   ASN A  77     321.745 302.344 274.931  1.00 81.01           N
ATOM    441  CA  ASN A  77     321.395 302.444 273.514  1.00 81.01           C
ATOM    442  C   ASN A  77     320.834 303.826 273.160  1.00 81.01           C
ATOM    443  CB  ASN A  77     320.408 301.346 273.130  1.00 81.01           C
ATOM    444  O   ASN A  77     319.933 304.319 273.840  1.00 81.01           O
ATOM    445  CG  ASN A  77     320.357 301.124 271.644  1.00 81.01           C
ATOM    446  ND2 ASN A  77     320.551 299.885 271.228  1.00 81.01           N
ATOM    447  OD1 ASN A  77     320.160 302.060 270.875  1.00 81.01           O
ATOM    448  N   LYS A  78     321.360 304.460 272.110  1.00 88.88           N
ATOM    449  CA  LYS A  78     320.855 305.754 271.699  1.00 88.88           C
ATOM    450  C   LYS A  78     320.664 305.718 270.240  1.00 88.88           C
ATOM    451  CB  LYS A  78     321.869 306.807 271.991  1.00 88.88           C
ATOM    452  O   LYS A  78     321.563 305.325 269.531  1.00 88.88           O
ATOM    453  CG  LYS A  78     322.281 306.873 273.447  1.00 88.88           C
ATOM    454  CD  LYS A  78     323.792 306.903 273.591  1.00 88.88           C
ATOM    455  CE  LYS A  78     324.243 308.137 274.352  1.00 88.88           C
ATOM    456  NZ  LYS A  78     323.150 309.139 274.472  1.00 88.88           N
ATOM    457  N   PHE A  79     319.498 306.144 269.768  1.00 94.06           N
ATOM    458  CA  PHE A  79     319.296 306.197 268.326  1.00 94.06           C
ATOM    459  C   PHE A  79     319.496 307.618 267.822  1.00 94.06           C
ATOM    460  CB  PHE A  79     317.894 305.694 267.991  1.00 94.06           C
ATOM    461  O   PHE A  79     319.129 308.575 268.491  1.00 94.06           O
ATOM    462  CG  PHE A  79     317.737 304.212 268.214  1.00 94.06           C
ATOM    463  CD1 PHE A  79     317.916 303.329 267.139  1.00 94.06           C
ATOM    464  CD2 PHE A  79     317.469 303.711 269.500  1.00 94.06           C
ATOM    465  CE1 PHE A  79     317.815 301.948 267.352  1.00 94.06           C
ATOM    466  CE2 PHE A  79     317.396 302.327 269.718  1.00 94.06           C
ATOM    467  CZ  PHE A  79     317.580 301.441 268.641  1.00 94.06           C
ATOM    468  N   ALA A  80     320.069 307.767 266.638  1.00 96.23           N
ATOM    469  CA  ALA A  80     320.452 309.057 266.096  1.00 96.23           C
ATOM    470  C   ALA A  80     319.506 309.528 264.986  1.00 96.23           C
ATOM    471  CB  ALA A  80     321.900 308.961 265.618  1.00 96.23           C
ATOM    472  O   ALA A  80     319.119 308.763 264.101  1.00 96.23           O
ATOM    473  N   THR A  81     319.216 310.824 264.965  1.00 96.87           N
ATOM    474  CA  THR A  81     318.692 311.543 263.802  1.00 96.87           C
ATOM    475  C   THR A  81     319.726 312.563 263.353  1.00 96.87           C
ATOM    476  CB  THR A  81     317.361 312.238 264.112  1.00 96.87           C
ATOM    477  O   THR A  81     320.147 313.422 264.126  1.00 96.87           O
ATOM    478  CG2 THR A  81     316.752 312.898 262.875  1.00 96.87           C
ATOM    479  OG1 THR A  81     316.423 311.297 264.575  1.00 96.87           O
ATOM    480  N   MET A  82     320.134 312.484 262.092  1.00 97.57           N
ATOM    481  CA  MET A  82     321.038 313.461 261.487  1.00 97.57           C
ATOM    482  C   MET A  82     320.229 314.560 260.800  1.00 97.57           C
ATOM    483  CB  MET A  82     321.968 312.769 260.484  1.00 97.57           C
ATOM    484  O   MET A  82     319.238 314.272 260.128  1.00 97.57           O
ATOM    485  CG  MET A  82     322.882 311.735 261.150  1.00 97.57           C
ATOM    486  SD  MET A  82     323.826 310.721 259.984  1.00 97.57           S
ATOM    487  CE  MET A  82     324.817 311.974 259.127  1.00 97.57           C
ATOM    488  N   THR A  83     320.683 315.808 260.915  1.00 96.86           N
ATOM    489  CA  THR A  83     320.170 316.909 260.090  1.00 96.86           C
ATOM    490  C   THR A  83     321.161 317.245 258.986  1.00 96.86           C
ATOM    491  CB  THR A  83     319.783 318.139 260.928  1.00 96.86           C
ATOM    492  O   THR A  83     322.375 317.226 259.197  1.00 96.86           O
ATOM    493  CG2 THR A  83     320.932 318.736 261.731  1.00 96.86           C
ATOM    494  OG1 THR A  83     319.275 319.177 260.120  1.00 96.86           O
ATOM    495  N   ILE A  84     320.661 317.614 257.808  1.00 96.78           N
ATOM    496  CA  ILE A  84     321.503 318.267 256.805  1.00 96.78           C
ATOM    497  C   ILE A  84     322.034 319.597 257.379  1.00 96.78           C
ATOM    498  CB  ILE A  84     320.777 318.443 255.455  1.00 96.78           C
ATOM    499  O   ILE A  84     321.328 320.234 258.182  1.00 96.78           O
ATOM    500  CG1 ILE A  84     319.512 319.315 255.569  1.00 96.78           C
ATOM    501  CG2 ILE A  84     320.446 317.057 254.869  1.00 96.78           C
ATOM    502  CD1 ILE A  84     318.972 319.768 254.211  1.00 96.78           C
ATOM    503  N   PRO A  85     323.255 320.035 257.007  1.00 97.14           N
ATOM    504  CA  PRO A  85     323.851 321.245 257.559  1.00 97.14           C
ATOM    505  C   PRO A  85     322.936 322.457 257.380  1.00 97.14           C
ATOM    506  CB  PRO A  85     325.180 321.441 256.829  1.00 97.14           C
ATOM    507  O   PRO A  85     322.403 322.695 256.296  1.00 97.14           O
ATOM    508  CG  PRO A  85     325.537 320.046 256.322  1.00 97.14           C
ATOM    509  CD  PRO A  85     324.180 319.389 256.084  1.00 97.14           C
ATOM    510  N   ARG A  86     322.770 323.253 258.440  1.00 95.88           N
ATOM    511  CA  ARG A  86     321.821 324.380 258.486  1.00 95.88           C
ATOM    512  C   ARG A  86     321.972 325.368 257.327  1.00 95.88           C
ATOM    513  CB  ARG A  86     321.993 325.109 259.821  1.00 95.88           C
ATOM    514  O   ARG A  86     320.981 325.776 256.735  1.00 95.88           O
ATOM    515  CG  ARG A  86     321.395 324.336 261.002  1.00 95.88           C
ATOM    516  CD  ARG A  86     321.665 325.129 262.280  1.00 95.88           C
ATOM    517  NE  ARG A  86     321.107 324.465 263.460  1.00 95.88           N
ATOM    518  NH1 ARG A  86     320.108 326.252 264.495  1.00 95.88           N
ATOM    519  NH2 ARG A  86     320.334 324.302 265.563  1.00 95.88           N
ATOM    520  CZ  ARG A  86     320.509 325.012 264.494  1.00 95.88           C
ATOM    521  N   ASN A  87     323.208 325.697 256.955  1.00 96.10           N
ATOM    522  CA  ASN A  87     323.529 326.607 255.848  1.00 96.10           C
ATOM    523  C   ASN A  87     323.382 325.981 254.449  1.00 96.10           C
ATOM    524  CB  ASN A  87     324.949 327.160 256.058  1.00 96.10           C
ATOM    525  O   ASN A  87     323.632 326.648 253.446  1.00 96.10           O
ATOM    526  CG  ASN A  87     326.037 326.107 255.907  1.00 96.10           C
ATOM    527  ND2 ASN A  87     327.266 326.513 255.701  1.00 96.10           N
ATOM    528  OD1 ASN A  87     325.817 324.912 255.994  1.00 96.10           O
ATOM    529  N   LYS A  88     323.028 324.695 254.371  1.00 97.45           N
ATOM    530  CA  LYS A  88     322.733 323.964 253.134  1.00 97.45           C
ATOM    531  C   LYS A  88     321.248 323.654 252.985  1.00 97.45           C
ATOM    532  CB  LYS A  88     323.571 322.674 253.068  1.00 97.45           C
ATOM    533  O   LYS A  88     320.865 323.083 251.968  1.00 97.45           O
ATOM    534  CG  LYS A  88     325.086 322.896 253.161  1.00 97.45           C
ATOM    535  CD  LYS A  88     325.607 323.866 252.098  1.00 97.45           C
ATOM    536  CE  LYS A  88     327.133 323.849 252.103  1.00 97.45           C
ATOM    537  NZ  LYS A  88     327.655 324.478 250.870  1.00 97.45           N
ATOM    538  N   GLN A  89     320.414 324.021 253.957  1.00 97.98           N
ATOM    539  CA  GLN A  89     318.971 323.807 253.898  1.00 97.98           C
ATOM    540  C   GLN A  89     318.330 324.744 252.870  1.00 97.98           C
ATOM    541  CB  GLN A  89     318.349 323.990 255.290  1.00 97.98           C
ATOM    542  O   GLN A  89     318.561 325.954 252.862  1.00 97.98           O
ATOM    543  CG  GLN A  89     318.805 322.877 256.245  1.00 97.98           C
ATOM    544  CD  GLN A  89     318.288 323.005 257.669  1.00 97.98           C
ATOM    545  NE2 GLN A  89     318.783 322.193 258.579  1.00 97.98           N
ATOM    546  OE1 GLN A  89     317.430 323.811 257.991  1.00 97.98           O
ATOM    547  N   ARG A  90     317.507 324.178 251.990  1.00 97.80           N
ATOM    548  CA  ARG A  90     316.719 324.920 251.016  1.00 97.80           C
ATOM    549  C   ARG A  90     315.647 325.738 251.728  1.00 97.80           C
ATOM    550  CB  ARG A  90     316.129 323.943 249.985  1.00 97.80           C
ATOM    551  O   ARG A  90     314.876 325.218 252.529  1.00 97.80           O
ATOM    552  CG  ARG A  90     315.186 324.659 249.013  1.00 97.80           C
ATOM    553  CD  ARG A  90     314.866 323.789 247.794  1.00 97.80           C
ATOM    554  NE  ARG A  90     313.965 324.483 246.856  1.00 97.80           N
ATOM    555  NH1 ARG A  90     315.442 326.095 246.142  1.00 97.80           N
ATOM    556  NH2 ARG A  90     313.341 326.102 245.396  1.00 97.80           N
ATOM    557  CZ  ARG A  90     314.252 325.553 246.139  1.00 97.80           C
ATOM    558  N   LYS A  91     315.557 327.011 251.348  1.00 98.10           N
ATOM    559  CA  LYS A  91     314.471 327.915 251.734  1.00 98.10           C
ATOM    560  C   LYS A  91     313.269 327.656 250.827  1.00 98.10           C
ATOM    561  CB  LYS A  91     314.950 329.377 251.677  1.00 98.10           C
ATOM    562  O   LYS A  91     313.151 328.263 249.764  1.00 98.10           O
ATOM    563  CG  LYS A  91     316.288 329.600 252.398  1.00 98.10           C
ATOM    564  CD  LYS A  91     316.590 331.092 252.538  1.00 98.10           C
ATOM    565  CE  LYS A  91     317.926 331.244 253.265  1.00 98.10           C
ATOM    566  NZ  LYS A  91     318.347 332.656 253.358  1.00 98.10           N
ATOM    567  N   TRP A  92     312.447 326.675 251.188  1.00 97.88           N
ATOM    568  CA  TRP A  92     311.298 326.267 250.376  1.00 97.88           C
ATOM    569  C   TRP A  92     310.294 327.425 250.229  1.00 97.88           C
ATOM    570  CB  TRP A  92     310.641 325.025 250.990  1.00 97.88           C
ATOM    571  O   TRP A  92     310.006 328.096 251.223  1.00 97.88           O
ATOM    572  CG  TRP A  92     311.538 323.829 251.049  1.00 97.88           C
ATOM    573  CD1 TRP A  92     312.294 323.459 252.108  1.00 97.88           C
ATOM    574  CD2 TRP A  92     311.837 322.866 249.993  1.00 97.88           C
ATOM    575  CE2 TRP A  92     312.782 321.923 250.497  1.00 97.88           C
ATOM    576  CE3 TRP A  92     311.419 322.704 248.655  1.00 97.88           C
ATOM    577  NE1 TRP A  92     313.032 322.339 251.783  1.00 97.88           N
ATOM    578  CH2 TRP A  92     312.843 320.730 248.396  1.00 97.88           C
ATOM    579  CZ2 TRP A  92     313.284 320.868 249.722  1.00 97.88           C
ATOM    580  CZ3 TRP A  92     311.918 321.646 247.871  1.00 97.88           C
ATOM    581  N   PRO A  93     309.759 327.690 249.023  1.00 97.51           N
ATOM    582  CA  PRO A  93     308.709 328.689 248.860  1.00 97.51           C
ATOM    583  C   PRO A  93     307.401 328.220 249.512  1.00 97.51           C
ATOM    584  CB  PRO A  93     308.584 328.915 247.351  1.00 97.51           C
ATOM    585  O   PRO A  93     307.185 327.021 249.687  1.00 97.51           O
ATOM    586  CG  PRO A  93     309.079 327.611 246.729  1.00 97.51           C
ATOM    587  CD  PRO A  93     310.054 327.031 247.758  1.00 97.51           C
ATOM    588  N   GLU A  94     306.537 329.167 249.881  1.00 98.06           N
ATOM    589  CA  GLU A  94     305.216 328.866 250.451  1.00 98.06           C
ATOM    590  C   GLU A  94     304.406 327.955 249.519  1.00 98.06           C
ATOM    591  CB  GLU A  94     304.462 330.169 250.767  1.00 98.06           C
ATOM    592  O   GLU A  94     304.411 328.136 248.303  1.00 98.06           O
ATOM    593  CG  GLU A  94     303.171 329.913 251.562  1.00 98.06           C
ATOM    594  CD  GLU A  94     302.438 331.219 251.895  1.00 98.06           C
ATOM    595  OE1 GLU A  94     301.368 331.465 251.294  1.00 98.06           O
ATOM    596  OE2 GLU A  94     302.938 331.962 252.769  1.00 98.06           O
ATOM    597  N   GLY A  95     303.744 326.952 250.096  1.00 97.80           N
ATOM    598  CA  GLY A  95     302.972 325.945 249.368  1.00 97.80           C
ATOM    599  C   GLY A  95     303.813 324.788 248.824  1.00 97.80           C
ATOM    600  O   GLY A  95     303.284 323.694 248.643  1.00 97.80           O
ATOM    601  N   ALA A  96     305.120 324.974 248.648  1.00 98.27           N
ATOM    602  CA  ALA A  96     305.999 323.950 248.102  1.00 98.27           C
ATOM    603  C   ALA A  96     306.723 323.141 249.186  1.00 98.27           C
ATOM    604  CB  ALA A  96     306.988 324.608 247.142  1.00 98.27           C
ATOM    605  O   ALA A  96     306.808 323.507 250.364  1.00 98.27           O
ATOM    606  N   GLY A  97     307.311 322.035 248.746  1.00 98.40           N
ATOM    607  CA  GLY A  97     308.229 321.226 249.536  1.00 98.40           C
ATOM    608  C   GLY A  97     308.945 320.203 248.674  1.00 98.40           C
ATOM    609  O   GLY A  97     308.832 320.223 247.449  1.00 98.40           O
ATOM    610  N   GLY A  98     309.667 319.285 249.299  1.00 98.59           N
ATOM    611  CA  GLY A  98     310.336 318.206 248.588  1.00 98.59           C
ATOM    612  C   GLY A  98     311.636 317.783 249.238  1.00 98.59           C
ATOM    613  O   GLY A  98     311.851 318.007 250.426  1.00 98.59           O
ATOM    614  N   VAL A  99     312.490 317.150 248.438  1.00 98.81           N
ATOM    615  CA  VAL A  99     313.772 316.586 248.871  1.00 98.81           C
ATOM    616  C   VAL A  99     314.941 317.270 248.184  1.00 98.81           C
ATOM    617  CB  VAL A  99     313.844 315.065 248.659  1.00 98.81           C
ATOM    618  O   VAL A  99     314.855 317.622 247.009  1.00 98.81           O
ATOM    619  CG1 VAL A  99     312.952 314.350 249.668  1.00 98.81           C
ATOM    620  CG2 VAL A  99     313.416 314.622 247.253  1.00 98.81           C
ATOM    621  N   GLN A 100     316.051 317.436 248.898  1.00 98.67           N
ATOM    622  CA  GLN A 100     317.245 318.107 248.379  1.00 98.67           C
ATOM    623  C   GLN A 100     318.517 317.264 248.493  1.00 98.67           C
ATOM    624  CB  GLN A 100     317.409 319.470 249.063  1.00 98.67           C
ATOM    625  O   GLN A 100     318.604 316.321 249.287  1.00 98.67           O
ATOM    626  CG  GLN A 100     317.643 319.342 250.575  1.00 98.67           C
ATOM    627  CD  GLN A 100     318.155 320.646 251.144  1.00 98.67           C
ATOM    628  NE2 GLN A 100     319.435 320.905 251.005  1.00 98.67           N
ATOM    629  OE1 GLN A 100     317.411 321.439 251.697  1.00 98.67           O
ATOM    630  N   HIS A 101     319.547 317.674 247.754  1.00 98.77           N
ATOM    631  CA  HIS A 101     320.918 317.238 247.985  1.00 98.77           C
ATOM    632  C   HIS A 101     321.370 317.669 249.396  1.00 98.77           C
ATOM    633  CB  HIS A 101     321.819 317.834 246.892  1.00 98.77           C
ATOM    634  O   HIS A 101     321.137 318.820 249.789  1.00 98.77           O
ATOM    635  CG  HIS A 101     323.246 317.338 246.922  1.00 98.77           C
ATOM    636  CD2 HIS A 101     323.837 316.461 246.051  1.00 98.77           C
ATOM    637  ND1 HIS A 101     324.223 317.702 247.823  1.00 98.77           N
ATOM    638  CE1 HIS A 101     325.343 317.012 247.535  1.00 98.77           C
ATOM    639  NE2 HIS A 101     325.140 316.253 246.462  1.00 98.77           N
ATOM    640  N   PRO A 102     322.055 316.798 250.160  1.00 98.32           N
ATOM    641  CA  PRO A 102     322.419 317.078 251.555  1.00 98.32           C
ATOM    642  C   PRO A 102     323.349 318.292 251.711  1.00 98.32           C
ATOM    643  CB  PRO A 102     323.073 315.784 252.062  1.00 98.32           C
ATOM    644  O   PRO A 102     323.268 319.023 252.695  1.00 98.32           O
ATOM    645  CG  PRO A 102     323.568 315.096 250.787  1.00 98.32           C
ATOM    646  CD  PRO A 102     322.501 315.465 249.769  1.00 98.32           C
ATOM    647  N   PHE A 103     324.208 318.544 250.719  1.00 97.92           N
ATOM    648  CA  PHE A 103     325.210 319.621 250.749  1.00 97.92           C
ATOM    649  C   PHE A 103     324.977 320.758 249.737  1.00 97.92           C
ATOM    650  CB  PHE A 103     326.612 319.003 250.627  1.00 97.92           C
ATOM    651  O   PHE A 103     325.826 321.645 249.606  1.00 97.92           O
ATOM    652  CG  PHE A 103     326.821 317.830 251.566  1.00 97.92           C
ATOM    653  CD1 PHE A 103     326.753 318.025 252.958  1.00 97.92           C
ATOM    654  CD2 PHE A 103     326.984 316.532 251.051  1.00 97.92           C
ATOM    655  CE1 PHE A 103     326.810 316.924 253.828  1.00 97.92           C
ATOM    656  CE2 PHE A 103     327.026 315.429 251.919  1.00 97.92           C
ATOM    657  CZ  PHE A 103     326.919 315.626 253.304  1.00 97.92           C
ATOM    658  N   ASN A 104     323.839 320.760 249.030  1.00 97.85           N
ATOM    659  CA  ASN A 104     323.535 321.746 247.990  1.00 97.85           C
ATOM    660  C   ASN A 104     322.033 322.096 247.959  1.00 97.85           C
ATOM    661  CB  ASN A 104     324.050 321.223 246.632  1.00 97.85           C
ATOM    662  O   ASN A 104     321.223 321.348 247.418  1.00 97.85           O
ATOM    663  CG  ASN A 104     323.856 322.227 245.509  1.00 97.85           C
ATOM    664  ND2 ASN A 104     324.265 321.895 244.309  1.00 97.85           N
ATOM    665  OD1 ASN A 104     323.352 323.321 245.703  1.00 97.85           O
ATOM    666  N   ALA A 105     321.675 323.267 248.493  1.00 97.39           N
ATOM    667  CA  ALA A 105     320.301 323.785 248.530  1.00 97.39           C
ATOM    668  C   ALA A 105     319.685 324.055 247.138  1.00 97.39           C
ATOM    669  CB  ALA A 105     320.326 325.092 249.331  1.00 97.39           C
ATOM    670  O   ALA A 105     318.467 324.209 247.017  1.00 97.39           O
ATOM    671  N   ASP A 106     320.522 324.141 246.101  1.00 97.22           N
ATOM    672  CA  ASP A 106     320.134 324.403 244.716  1.00 97.22           C
ATOM    673  C   ASP A 106     320.020 323.137 243.860  1.00 97.22           C
ATOM    674  CB  ASP A 106     321.094 325.434 244.094  1.00 97.22           C
ATOM    675  O   ASP A 106     319.781 323.245 242.660  1.00 97.22           O
ATOM    676  CG  ASP A 106     320.711 326.860 244.471  1.00 97.22           C
ATOM    677  OD1 ASP A 106     319.511 327.185 244.272  1.00 97.22           O
ATOM    678  OD2 ASP A 106     321.610 327.634 244.858  1.00 97.22           O
ATOM    679  N   LYS A 107     320.139 321.947 244.464  1.00 98.56           N
ATOM    680  CA  LYS A 107     319.872 320.666 243.805  1.00 98.56           C
ATOM    681  C   LYS A 107     318.774 319.915 244.553  1.00 98.56           C
ATOM    682  CB  LYS A 107     321.181 319.875 243.677  1.00 98.56           C
ATOM    683  O   LYS A 107     318.951 319.565 245.718  1.00 98.56           O
ATOM    684  CG  LYS A 107     320.965 318.603 242.845  1.00 98.56           C
ATOM    685  CD  LYS A 107     322.220 317.741 242.659  1.00 98.56           C
ATOM    686  CE  LYS A 107     323.363 318.491 241.961  1.00 98.56           C
ATOM    687  NZ  LYS A 107     324.186 317.567 241.153  1.00 98.56           N
ATOM    688  N   PHE A 108     317.629 319.694 243.910  1.00 98.71           N
ATOM    689  CA  PHE A 108     316.437 319.168 244.583  1.00 98.71           C
ATOM    690  C   PHE A 108     315.411 318.555 243.625  1.00 98.71           C
ATOM    691  CB  PHE A 108     315.786 320.295 245.413  1.00 98.71           C
ATOM    692  O   PHE A 108     315.457 318.770 242.416  1.00 98.71           O
ATOM    693  CG  PHE A 108     315.429 321.543 244.632  1.00 98.71           C
ATOM    694  CD1 PHE A 108     316.227 322.693 244.744  1.00 98.71           C
ATOM    695  CD2 PHE A 108     314.304 321.557 243.788  1.00 98.71           C
ATOM    696  CE1 PHE A 108     315.874 323.858 244.048  1.00 98.71           C
ATOM    697  CE2 PHE A 108     313.953 322.720 243.089  1.00 98.71           C
ATOM    698  CZ  PHE A 108     314.730 323.877 243.232  1.00 98.71           C
ATOM    699  N   VAL A 109     314.445 317.841 244.207  1.00 98.80           N
ATOM    700  CA  VAL A 109     313.137 317.549 243.613  1.00 98.80           C
ATOM    701  C   VAL A 109     312.085 318.297 244.427  1.00 98.80           C
ATOM    702  CB  VAL A 109     312.836 316.039 243.571  1.00 98.80           C
ATOM    703  O   VAL A 109     311.874 317.984 245.599  1.00 98.80           O
ATOM    704  CG1 VAL A 109     311.509 315.770 242.853  1.00 98.80           C
ATOM    705  CG2 VAL A 109     313.958 315.268 242.863  1.00 98.80           C
ATOM    706  N   GLN A 110     311.460 319.301 243.819  1.00 98.76           N
ATOM    707  CA  GLN A 110     310.452 320.157 244.434  1.00 98.76           C
ATOM    708  C   GLN A 110     309.072 319.809 243.898  1.00 98.76           C
ATOM    709  CB  GLN A 110     310.800 321.634 244.196  1.00 98.76           C
ATOM    710  O   GLN A 110     308.876 319.675 242.693  1.00 98.76           O
ATOM    711  CG  GLN A 110     309.790 322.610 244.815  1.00 98.76           C
ATOM    712  CD  GLN A 110     310.340 324.030 244.839  1.00 98.76           C
ATOM    713  NE2 GLN A 110     309.809 324.947 244.074  1.00 98.76           N
ATOM    714  OE1 GLN A 110     311.290 324.341 245.548  1.00 98.76           O
ATOM    715  N   PHE A 111     308.114 319.695 244.804  1.00 98.64           N
ATOM    716  CA  PHE A 111     306.702 319.641 244.488  1.00 98.64           C
ATOM    717  C   PHE A 111     306.137 321.050 244.658  1.00 98.64           C
ATOM    718  CB  PHE A 111     306.013 318.620 245.401  1.00 98.64           C
ATOM    719  O   PHE A 111     306.054 321.548 245.780  1.00 98.64           O
ATOM    720  CG  PHE A 111     306.658 317.261 245.473  1.00 98.64           C
ATOM    721  CD1 PHE A 111     306.314 316.284 244.526  1.00 98.64           C
ATOM    722  CD2 PHE A 111     307.572 316.960 246.496  1.00 98.64           C
ATOM    723  CE1 PHE A 111     306.890 315.008 244.588  1.00 98.64           C
ATOM    724  CE2 PHE A 111     308.156 315.683 246.559  1.00 98.64           C
ATOM    725  CZ  PHE A 111     307.814 314.714 245.602  1.00 98.64           C
ATOM    726  N   ASP A 112     305.668 321.659 243.595  1.00 96.83           N
ATOM    727  CA  ASP A 112     305.037 322.961 243.751  1.00 96.83           C
ATOM    728  C   ASP A 112     303.601 322.838 243.385  1.00 96.83           C
ATOM    729  CB  ASP A 112     305.681 324.017 242.863  1.00 96.83           C
ATOM    730  O   ASP A 112     303.010 321.772 243.541  1.00 96.83           O
ATOM    731  CG  ASP A 112     307.094 324.313 243.259  1.00 96.83           C
ATOM    732  OD1 ASP A 112     307.289 325.199 244.110  1.00 96.83           O
ATOM    733  OD2 ASP A 112     308.011 323.661 242.722  1.00 96.83           O
ATOM    734  N   ASP A 113     303.038 323.928 242.884  1.00 94.05           N
ATOM    735  CA  ASP A 113     301.651 323.919 242.474  1.00 94.05           C
ATOM    736  C   ASP A 113     301.445 322.905 241.373  1.00 94.05           C
ATOM    737  CB  ASP A 113     301.266 325.283 241.948  1.00 94.05           C
ATOM    738  O   ASP A 113     300.321 322.472 241.128  1.00 94.05           O
ATOM    739  CG  ASP A 113     301.865 325.557 240.591  1.00 94.05           C
ATOM    740  OD1 ASP A 113     303.104 325.679 240.510  1.00 94.05           O
ATOM    741  OD2 ASP A 113     301.104 325.625 239.604  1.00 94.05           O
ATOM    742  N   ASP A 114     302.524 322.524 240.700  1.00 93.73           N
ATOM    743  CA  ASP A 114     302.399 321.592 239.602  1.00 93.73           C
ATOM    744  C   ASP A 114     303.726 321.041 239.193  1.00 93.73           C
ATOM    745  CB  ASP A 114     301.786 322.308 238.402  1.00 93.73           C
ATOM    746  O   ASP A 114     303.825 319.885 238.788  1.00 93.73           O
ATOM    747  CG  ASP A 114     302.803 323.121 237.621  1.00 93.73           C
ATOM    748  OD1 ASP A 114     303.472 323.980 238.230  1.00 93.73           O
ATOM    749  OD2 ASP A 114     302.940 322.895 236.400  1.00 93.73           O
ATOM    750  N   SER A 115     304.761 321.851 239.309  1.00 97.31           N
ATOM    751  CA  SER A 115     306.041 321.419 238.799  1.00 97.31           C
ATOM    752  C   SER A 115     306.709 320.392 239.629  1.00 97.31           C
ATOM    753  CB  SER A 115     306.980 322.615 238.677  1.00 97.31           C
ATOM    754  O   SER A 115     307.286 320.710 240.649  1.00 97.31           O
ATOM    755  OG  SER A 115     308.184 322.247 238.031  1.00 97.31           O
ATOM    756  N   ILE A 116     306.625 319.150 239.210  1.00 98.58           N
ATOM    757  CA  ILE A 116     307.381 318.155 239.883  1.00 98.58           C
ATOM    758  C   ILE A 116     308.707 318.592 239.344  1.00 98.58           C
ATOM    759  CB  ILE A 116     306.995 316.757 239.437  1.00 98.58           C
ATOM    760  O   ILE A 116     309.139 318.092 238.320  1.00 98.58           O
ATOM    761  CG1 ILE A 116     305.491 316.561 239.632  1.00 98.58           C
ATOM    762  CG2 ILE A 116     307.781 315.719 240.216  1.00 98.58           C
ATOM    763  CD1 ILE A 116     305.072 315.118 239.781  1.00 98.58           C
ATOM    764  N   TRP A 117     309.367 319.535 240.007  1.00 98.70           N
ATOM    765  CA  TRP A 117     310.604 320.118 239.481  1.00 98.70           C
ATOM    766  C   TRP A 117     311.936 319.542 239.935  1.00 98.70           C
ATOM    767  CB  TRP A 117     310.562 321.623 239.776  1.00 98.70           C
ATOM    768  O   TRP A 117     312.304 319.645 241.094  1.00 98.70           O
ATOM    769  CG  TRP A 117     311.803 322.406 239.503  1.00 98.70           C
ATOM    770  CD1 TRP A 117     312.813 322.093 238.644  1.00 98.70           C
ATOM    771  CD2 TRP A 117     312.150 323.661 240.089  1.00 98.70           C
ATOM    772  CE2 TRP A 117     313.390 324.045 239.550  1.00 98.70           C
ATOM    773  CE3 TRP A 117     311.535 324.492 241.027  1.00 98.70           C
ATOM    774  NE1 TRP A 117     313.776 323.070 238.670  1.00 98.70           N
ATOM    775  CH2 TRP A 117     313.396 326.019 240.832  1.00 98.70           C
ATOM    776  CZ2 TRP A 117     314.023 325.226 239.914  1.00 98.70           C
ATOM    777  CZ3 TRP A 117     312.164 325.661 241.387  1.00 98.70           C
ATOM    778  N   LEU A 118     312.663 318.955 239.010  1.00 98.61           N
ATOM    779  CA  LEU A 118     313.990 318.415 239.274  1.00 98.61           C
ATOM    780  C   LEU A 118     315.029 319.473 238.875  1.00 98.61           C
ATOM    781  CB  LEU A 118     314.200 317.083 238.529  1.00 98.61           C
ATOM    782  O   LEU A 118     315.283 319.695 237.687  1.00 98.61           O
ATOM    783  CG  LEU A 118     313.298 315.907 238.945  1.00 98.61           C
ATOM    784  CD1 LEU A 118     311.884 315.962 238.360  1.00 98.61           C
ATOM    785  CD2 LEU A 118     313.942 314.598 238.476  1.00 98.61           C
ATOM    786  N   LYS A 119     315.628 320.141 239.864  1.00 98.09           N
ATOM    787  CA  LYS A 119     316.636 321.181 239.632  1.00 98.09           C
ATOM    788  C   LYS A 119     318.035 320.583 239.671  1.00 98.09           C
ATOM    789  CB  LYS A 119     316.472 322.330 240.635  1.00 98.09           C
ATOM    790  O   LYS A 119     318.542 320.256 240.741  1.00 98.09           O
ATOM    791  CG  LYS A 119     317.356 323.517 240.218  1.00 98.09           C
ATOM    792  CD  LYS A 119     317.294 324.661 241.229  1.00 98.09           C
ATOM    793  CE  LYS A 119     318.265 325.779 240.855  1.00 98.09           C
ATOM    794  NZ  LYS A 119     318.272 326.869 241.864  1.00 98.09           N
ATOM    795  N   ASP A 120     318.639 320.463 238.497  1.00 96.17           N
ATOM    796  CA  ASP A 120     320.061 320.199 238.266  1.00 96.17           C
ATOM    797  C   ASP A 120     320.388 320.492 236.788  1.00 96.17           C
ATOM    798  CB  ASP A 120     320.407 318.733 238.613  1.00 96.17           C
ATOM    799  O   ASP A 120     319.494 320.821 236.007  1.00 96.17           O
ATOM    800  CG  ASP A 120     321.904 318.506 238.863  1.00 96.17           C
ATOM    801  OD1 ASP A 120     322.681 319.485 238.825  1.00 96.17           O
ATOM    802  OD2 ASP A 120     322.302 317.354 239.128  1.00 96.17           O
ATOM    803  N   GLY A 121     321.649 320.356 236.380  1.00 96.21           N
ATOM    804  CA  GLY A 121     322.055 320.358 234.969  1.00 96.21           C
ATOM    805  C   GLY A 121     322.099 318.970 234.319  1.00 96.21           C
ATOM    806  O   GLY A 121     322.191 318.876 233.095  1.00 96.21           O
ATOM    807  N   LYS A 122     322.061 317.885 235.101  1.00 98.31           N
ATOM    808  CA  LYS A 122     322.232 316.517 234.597  1.00 98.31           C
ATOM    809  C   LYS A 122     321.385 315.519 235.381  1.00 98.31           C
ATOM    810  CB  LYS A 122     323.724 316.166 234.657  1.00 98.31           C
ATOM    811  O   LYS A 122     321.433 315.462 236.606  1.00 98.31           O
ATOM    812  CG  LYS A 122     324.061 314.819 234.002  1.00 98.31           C
ATOM    813  CD  LYS A 122     325.566 314.554 234.115  1.00 98.31           C
ATOM    814  CE  LYS A 122     325.922 313.168 233.576  1.00 98.31           C
ATOM    815  NZ  LYS A 122     327.320 312.820 233.922  1.00 98.31           N
ATOM    816  N   PHE A 123     320.661 314.682 234.654  1.00 98.49           N
ATOM    817  CA  PHE A 123     319.785 313.650 235.193  1.00 98.49           C
ATOM    818  C   PHE A 123     320.133 312.329 234.530  1.00 98.49           C
ATOM    819  CB  PHE A 123     318.311 314.013 234.958  1.00 98.49           C
ATOM    820  O   PHE A 123     320.275 312.271 233.309  1.00 98.49           O
ATOM    821  CG  PHE A 123     317.982 315.453 235.296  1.00 98.49           C
ATOM    822  CD1 PHE A 123     317.549 315.797 236.588  1.00 98.49           C
ATOM    823  CD2 PHE A 123     318.192 316.462 234.333  1.00 98.49           C
ATOM    824  CE1 PHE A 123     317.360 317.149 236.919  1.00 98.49           C
ATOM    825  CE2 PHE A 123     317.996 317.811 234.667  1.00 98.49           C
ATOM    826  CZ  PHE A 123     317.578 318.150 235.962  1.00 98.49           C
ATOM    827  N   THR A 124     320.273 311.265 235.307  1.00 98.10           N
ATOM    828  CA  THR A 124     320.569 309.936 234.765  1.00 98.10           C
ATOM    829  C   THR A 124     319.502 308.944 235.177  1.00 98.10           C
ATOM    830  CB  THR A 124     321.966 309.439 235.145  1.00 98.10           C
ATOM    831  O   THR A 124     319.066 308.945 236.328  1.00 98.10           O
ATOM    832  CG2 THR A 124     323.068 310.365 234.629  1.00 98.10           C
ATOM    833  OG1 THR A 124     322.130 309.350 236.540  1.00 98.10           O
ATOM    834  N   LEU A 125     319.088 308.091 234.247  1.00 98.08           N
ATOM    835  CA  LEU A 125     318.084 307.058 234.454  1.00 98.08           C
ATOM    836  C   LEU A 125     318.677 305.701 234.073  1.00 98.08           C
ATOM    837  CB  LEU A 125     316.810 307.352 233.641  1.00 98.08           C
ATOM    838  O   LEU A 125     319.459 305.605 233.124  1.00 98.08           O
ATOM    839  CG  LEU A 125     316.024 308.615 234.050  1.00 98.08           C
ATOM    840  CD1 LEU A 125     316.558 309.903 233.409  1.00 98.08           C
ATOM    841  CD2 LEU A 125     314.569 308.478 233.597  1.00 98.08           C
ATOM    842  N   GLY A 126     318.282 304.660 234.799  1.00 97.37           N
ATOM    843  CA  GLY A 126     318.728 303.290 234.549  1.00 97.37           C
ATOM    844  C   GLY A 126     319.609 302.724 235.659  1.00 97.37           C
ATOM    845  O   GLY A 126     320.122 303.455 236.512  1.00 97.37           O
ATOM    846  N   ASN A 127     319.812 301.407 235.649  1.00 96.26           N
ATOM    847  CA  ASN A 127     320.649 300.712 236.631  1.00 96.26           C
ATOM    848  C   ASN A 127     322.133 301.071 236.519  1.00 96.26           C
ATOM    849  CB  ASN A 127     320.458 299.198 236.477  1.00 96.26           C
ATOM    850  O   ASN A 127     322.846 301.000 237.520  1.00 96.26           O
ATOM    851  CG  ASN A 127     319.121 298.752 237.027  1.00 96.26           C
ATOM    852  ND2 ASN A 127     318.351 298.009 236.270  1.00 96.26           N
ATOM    853  OD1 ASN A 127     318.762 299.058 238.149  1.00 96.26           O
ATOM    854  N   ASN A 128     322.579 301.455 235.323  1.00 95.52           N
ATOM    855  CA  ASN A 128     323.948 301.866 235.023  1.00 95.52           C
ATOM    856  C   ASN A 128     323.974 303.226 234.309  1.00 95.52           C
ATOM    857  CB  ASN A 128     324.675 300.781 234.212  1.00 95.52           C
ATOM    858  O   ASN A 128     324.873 303.481 233.510  1.00 95.52           O
ATOM    859  CG  ASN A 128     324.505 299.388 234.772  1.00 95.52           C
ATOM    860  ND2 ASN A 128     323.658 298.598 234.157  1.00 95.52           N
ATOM    861  OD1 ASN A 128     325.117 298.997 235.754  1.00 95.52           O
ATOM    862  N   GLN A 129     322.986 304.088 234.589  1.00 96.44           N
ATOM    863  CA  GLN A 129     322.896 305.447 234.041  1.00 96.44           C
ATOM    864  C   GLN A 129     322.856 305.477 232.500  1.00 96.44           C
ATOM    865  CB  GLN A 129     324.014 306.324 234.646  1.00 96.44           C
ATOM    866  O   GLN A 129     323.457 306.345 231.867  1.00 96.44           O
ATOM    867  CG  GLN A 129     323.984 306.363 236.182  1.00 96.44           C
ATOM    868  CD  GLN A 129     325.128 307.193 236.744  1.00 96.44           C
ATOM    869  NE2 GLN A 129     324.894 308.437 237.104  1.00 96.44           N
ATOM    870  OE1 GLN A 129     326.258 306.742 236.849  1.00 96.44           O
ATOM    871  N   GLU A 130     322.165 304.511 231.885  1.00 96.98           N
ATOM    872  CA  GLU A 130     322.175 304.303 230.434  1.00 96.98           C
ATOM    873  C   GLU A 130     321.512 305.442 229.638  1.00 96.98           C
ATOM    874  CB  GLU A 130     321.507 302.965 230.079  1.00 96.98           C
ATOM    875  O   GLU A 130     321.914 305.686 228.502  1.00 96.98           O
ATOM    876  CG  GLU A 130     322.171 301.696 230.656  1.00 96.98           C
ATOM    877  CD  GLU A 130     321.697 301.228 232.048  1.00 96.98           C
ATOM    878  OE1 GLU A 130     321.886 300.027 232.361  1.00 96.98           O
ATOM    879  OE2 GLU A 130     321.207 302.044 232.862  1.00 96.98           O
ATOM    880  N   LEU A 131     320.546 306.158 230.228  1.00 98.09           N
ATOM    881  CA  LEU A 131     319.997 307.399 229.675  1.00 98.09           C
ATOM    882  C   LEU A 131     320.492 308.592 230.497  1.00 98.09           C
ATOM    883  CB  LEU A 131     318.458 307.325 229.641  1.00 98.09           C
ATOM    884  O   LEU A 131     320.266 308.658 231.704  1.00 98.09           O
ATOM    885  CG  LEU A 131     317.766 308.619 229.161  1.00 98.09           C
ATOM    886  CD1 LEU A 131     318.092 308.954 227.703  1.00 98.09           C
ATOM    887  CD2 LEU A 131     316.249 308.491 229.308  1.00 98.09           C
ATOM    888  N   THR A 132     321.107 309.570 229.835  1.00 98.20           N
ATOM    889  CA  THR A 132     321.490 310.851 230.439  1.00 98.20           C
ATOM    890  C   THR A 132     320.722 311.990 229.780  1.00 98.20           C
ATOM    891  CB  THR A 132     323.001 311.082 230.309  1.00 98.20           C
ATOM    892  O   THR A 132     320.835 312.188 228.575  1.00 98.20           O
ATOM    893  CG2 THR A 132     323.449 312.412 230.919  1.00 98.20           C
ATOM    894  OG1 THR A 132     323.714 310.084 230.999  1.00 98.20           O
ATOM    895  N   ILE A 133     319.996 312.781 230.567  1.00 98.48           N
ATOM    896  CA  ILE A 133     319.399 314.048 230.139  1.00 98.48           C
ATOM    897  C   ILE A 133     320.282 315.169 230.679  1.00 98.48           C
ATOM    898  CB  ILE A 133     317.932 314.186 230.603  1.00 98.48           C
ATOM    899  O   ILE A 133     320.456 315.295 231.889  1.00 98.48           O
ATOM    900  CG1 ILE A 133     317.100 312.949 230.191  1.00 98.48           C
ATOM    901  CG2 ILE A 133     317.333 315.487 230.029  1.00 98.48           C
ATOM    902  CD1 ILE A 133     315.648 312.976 230.681  1.00 98.48           C
ATOM    903  N   THR A 134     320.857 315.977 229.796  1.00 98.31           N
ATOM    904  CA  THR A 134     321.649 317.155 230.171  1.00 98.31           C
ATOM    905  C   THR A 134     320.909 318.413 229.754  1.00 98.31           C
ATOM    906  CB  THR A 134     323.053 317.119 229.556  1.00 98.31           C
ATOM    907  O   THR A 134     320.383 318.483 228.647  1.00 98.31           O
ATOM    908  CG2 THR A 134     323.963 318.227 230.085  1.00 98.31           C
ATOM    909  OG1 THR A 134     323.666 315.891 229.882  1.00 98.31           O
ATOM    910  N   VAL A 135     320.891 319.407 230.635  1.00 96.10           N
ATOM    911  CA  VAL A 135     320.319 320.729 230.396  1.00 96.10           C
ATOM    912  C   VAL A 135     321.407 321.761 230.663  1.00 96.10           C
ATOM    913  CB  VAL A 135     319.083 320.958 231.282  1.00 96.10           C
ATOM    914  O   VAL A 135     321.814 321.966 231.806  1.00 96.10           O
ATOM    915  CG1 VAL A 135     318.492 322.335 230.993  1.00 96.10           C
ATOM    916  CG2 VAL A 135     317.991 319.905 231.036  1.00 96.10           C
ATOM    917  N   SER A 136     321.914 322.400 229.610  1.00 91.65           N
ATOM    918  CA  SER A 136     323.022 323.356 229.714  1.00 91.65           C
ATOM    919  C   SER A 136     322.863 324.483 228.701  1.00 91.65           C
ATOM    920  CB  SER A 136     324.349 322.630 229.500  1.00 91.65           C
ATOM    921  O   SER A 136     322.736 324.232 227.508  1.00 91.65           O
ATOM    922  OG  SER A 136     325.432 323.518 229.709  1.00 91.65           O
ATOM    923  N   ASN A 137     322.862 325.738 229.166  1.00 89.63           N
ATOM    924  CA  ASN A 137     322.649 326.927 228.325  1.00 89.63           C
ATOM    925  C   ASN A 137     321.409 326.821 227.413  1.00 89.63           C
ATOM    926  CB  ASN A 137     323.943 327.261 227.562  1.00 89.63           C
ATOM    927  O   ASN A 137     321.434 327.244 226.260  1.00 89.63           O
ATOM    928  CG  ASN A 137     325.059 327.739 228.464  1.00 89.63           C
ATOM    929  ND2 ASN A 137     326.291 327.565 228.051  1.00 89.63           N
ATOM    930  OD1 ASN A 137     324.854 328.300 229.528  1.00 89.63           O
ATOM    931  N   GLY A 138     320.329 326.224 227.924  1.00 88.28           N
ATOM    932  CA  GLY A 138     319.089 326.005 227.183  1.00 88.28           C
ATOM    933  C   GLY A 138     319.090 324.789 226.254  1.00 88.28           C
ATOM    934  O   GLY A 138     318.011 324.292 225.958  1.00 88.28           O
ATOM    935  N   LEU A 139     320.252 324.275 225.837  1.00 94.93           N
ATOM    936  CA  LEU A 139     320.334 323.026 225.078  1.00 94.93           C
ATOM    937  C   LEU A 139     319.913 321.859 225.973  1.00 94.93           C
ATOM    938  CB  LEU A 139     321.762 322.838 224.528  1.00 94.93           C
ATOM    939  O   LEU A 139     320.427 321.700 227.086  1.00 94.93           O
ATOM    940  CG  LEU A 139     321.997 321.517 223.767  1.00 94.93           C
ATOM    941  CD1 LEU A 139     321.203 321.437 222.468  1.00 94.93           C
ATOM    942  CD2 LEU A 139     323.478 321.386 223.412  1.00 94.93           C
ATOM    943  N   VAL A 140     319.004 321.035 225.459  1.00 97.94           N
ATOM    944  CA  VAL A 140     318.592 319.777 226.077  1.00 97.94           C
ATOM    945  C   VAL A 140     319.182 318.639 225.260  1.00 97.94           C
ATOM    946  CB  VAL A 140     317.061 319.674 226.155  1.00 97.94           C
ATOM    947  O   VAL A 140     318.932 318.530 224.064  1.00 97.94           O
ATOM    948  CG1 VAL A 140     316.621 318.353 226.798  1.00 97.94           C
ATOM    949  CG2 VAL A 140     316.458 320.828 226.968  1.00 97.94           C
ATOM    950  N   THR A 141     319.954 317.768 225.895  1.00 98.62           N
ATOM    951  CA  THR A 141     320.552 316.607 225.230  1.00 98.62           C
ATOM    952  C   THR A 141     320.100 315.327 225.914  1.00 98.62           C
ATOM    953  CB  THR A 141     322.082 316.703 225.198  1.00 98.62           C
ATOM    954  O   THR A 141     320.292 315.190 227.123  1.00 98.62           O
ATOM    955  CG2 THR A 141     322.696 315.651 224.288  1.00 98.62           C
ATOM    956  OG1 THR A 141     322.496 317.949 224.685  1.00 98.62           O
ATOM    957  N   LEU A 142     319.530 314.389 225.155  1.00 98.35           N
ATOM    958  CA  LEU A 142     319.207 313.039 225.623  1.00 98.35           C
ATOM    959  C   LEU A 142     320.220 312.063 225.025  1.00 98.35           C
ATOM    960  CB  LEU A 142     317.762 312.639 225.267  1.00 98.35           C
ATOM    961  O   LEU A 142     320.184 311.772 223.833  1.00 98.35           O
ATOM    962  CG  LEU A 142     316.683 313.459 225.998  1.00 98.35           C
ATOM    963  CD1 LEU A 142     316.239 314.674 225.180  1.00 98.35           C
ATOM    964  CD2 LEU A 142     315.440 312.609 226.276  1.00 98.35           C
ATOM    965  N   SER A 143     321.130 311.567 225.855  1.00 98.34           N
ATOM    966  CA  SER A 143     322.245 310.724 225.429  1.00 98.34           C
ATOM    967  C   SER A 143     322.069 309.280 225.887  1.00 98.34           C
ATOM    968  CB  SER A 143     323.577 311.272 225.949  1.00 98.34           C
ATOM    969  O   SER A 143     321.770 309.034 227.057  1.00 98.34           O
ATOM    970  OG  SER A 143     323.770 312.623 225.574  1.00 98.34           O
ATOM    971  N   SER A 144     322.330 308.334 224.986  1.00 98.14           N
ATOM    972  CA  SER A 144     322.419 306.897 225.263  1.00 98.14           C
ATOM    973  C   SER A 144     323.540 306.280 224.428  1.00 98.14           C
ATOM    974  CB  SER A 144     321.089 306.196 224.958  1.00 98.14           C
ATOM    975  O   SER A 144     323.782 306.680 223.292  1.00 98.14           O
ATOM    976  OG  SER A 144     321.219 304.792 225.106  1.00 98.14           O
ATOM    977  N   ASN A 145     324.217 305.267 224.966  1.00 96.48           N
ATOM    978  CA  ASN A 145     325.225 304.508 224.214  1.00 96.48           C
ATOM    979  C   ASN A 145     324.611 303.454 223.272  1.00 96.48           C
ATOM    980  CB  ASN A 145     326.225 303.885 225.201  1.00 96.48           C
ATOM    981  O   ASN A 145     325.345 302.749 222.584  1.00 96.48           O
ATOM    982  CG  ASN A 145     327.120 304.919 225.859  1.00 96.48           C
ATOM    983  ND2 ASN A 145     327.422 304.755 227.126  1.00 96.48           N
ATOM    984  OD1 ASN A 145     327.584 305.870 225.256  1.00 96.48           O
ATOM    985  N   ASN A 146     323.284 303.322 223.261  1.00 95.88           N
ATOM    986  CA  ASN A 146     322.526 302.345 222.481  1.00 95.88           C
ATOM    987  C   ASN A 146     321.280 303.003 221.871  1.00 95.88           C
ATOM    988  CB  ASN A 146     322.159 301.179 223.413  1.00 95.88           C
ATOM    989  O   ASN A 146     321.149 304.224 221.850  1.00 95.88           O
ATOM    990  CG  ASN A 146     323.336 300.293 223.746  1.00 95.88           C
ATOM    991  ND2 ASN A 146     323.692 300.205 225.005  1.00 95.88           N
ATOM    992  OD1 ASN A 146     323.931 299.654 222.897  1.00 95.88           O
ATOM    993  N   GLU A 147     320.378 302.182 221.346  1.00 96.77           N
ATOM    994  CA  GLU A 147     319.130 302.611 220.731  1.00 96.77           C
ATOM    995  C   GLU A 147     318.197 303.341 221.710  1.00 96.77           C
ATOM    996  CB  GLU A 147     318.491 301.365 220.107  1.00 96.77           C
ATOM    997  O   GLU A 147     318.027 302.935 222.866  1.00 96.77           O
ATOM    998  CG  GLU A 147     317.206 301.630 219.318  1.00 96.77           C
ATOM    999  CD  GLU A 147     316.725 300.351 218.613  1.00 96.77           C
ATOM   1000  OE1 GLU A 147     315.515 300.049 218.699  1.00 96.77           O
ATOM   1001  OE2 GLU A 147     317.581 299.670 217.992  1.00 96.77           O
ATOM   1002  N   VAL A 148     317.591 304.417 221.209  1.00 98.42           N
ATOM   1003  CA  VAL A 148     316.446 305.099 221.812  1.00 98.42           C
ATOM   1004  C   VAL A 148     315.258 304.905 220.878  1.00 98.42           C
ATOM   1005  CB  VAL A 148     316.722 306.595 222.044  1.00 98.42           C
ATOM   1006  O   VAL A 148     315.325 305.286 219.713  1.00 98.42           O
ATOM   1007  CG1 VAL A 148     315.513 307.286 222.693  1.00 98.42           C
ATOM   1008  CG2 VAL A 148     317.936 306.816 222.959  1.00 98.42           C
ATOM   1009  N   ASP A 149     314.177 304.321 221.381  1.00 98.61           N
ATOM   1010  CA  ASP A 149     313.013 303.961 220.571  1.00 98.61           C
ATOM   1011  C   ASP A 149     311.721 304.510 221.178  1.00 98.61           C
ATOM   1012  CB  ASP A 149     313.002 302.441 220.406  1.00 98.61           C
ATOM   1013  O   ASP A 149     311.366 304.221 222.327  1.00 98.61           O
ATOM   1014  CG  ASP A 149     311.941 301.900 219.451  1.00 98.61           C
ATOM   1015  OD1 ASP A 149     311.305 302.635 218.664  1.00 98.61           O
ATOM   1016  OD2 ASP A 149     311.716 300.677 219.546  1.00 98.61           O
ATOM   1017  N   PHE A 150     311.009 305.318 220.400  1.00 98.65           N
ATOM   1018  CA  PHE A 150     309.694 305.827 220.756  1.00 98.65           C
ATOM   1019  C   PHE A 150     308.622 304.820 220.356  1.00 98.65           C
ATOM   1020  CB  PHE A 150     309.464 307.193 220.107  1.00 98.65           C
ATOM   1021  O   PHE A 150     308.509 304.431 219.196  1.00 98.65           O
ATOM   1022  CG  PHE A 150     310.249 308.294 220.780  1.00 98.65           C
ATOM   1023  CD1 PHE A 150     309.682 308.988 221.866  1.00 98.65           C
ATOM   1024  CD2 PHE A 150     311.558 308.587 220.360  1.00 98.65           C
ATOM   1025  CE1 PHE A 150     310.437 309.955 222.551  1.00 98.65           C
ATOM   1026  CE2 PHE A 150     312.313 309.547 221.053  1.00 98.65           C
ATOM   1027  CZ  PHE A 150     311.760 310.209 222.158  1.00 98.65           C
ATOM   1028  N   ARG A 151     307.797 304.411 221.318  1.00 98.63           N
ATOM   1029  CA  ARG A 151     306.691 303.468 221.112  1.00 98.63           C
ATOM   1030  C   ARG A 151     305.371 304.175 221.342  1.00 98.63           C
ATOM   1031  CB  ARG A 151     306.873 302.239 222.012  1.00 98.63           C
ATOM   1032  O   ARG A 151     304.845 304.179 222.454  1.00 98.63           O
ATOM   1033  CG  ARG A 151     308.129 301.426 221.685  1.00 98.63           C
ATOM   1034  CD  ARG A 151     308.078 300.837 220.278  1.00 98.63           C
ATOM   1035  NE  ARG A 151     309.227 299.956 220.051  1.00 98.63           N
ATOM   1036  NH1 ARG A 151     308.311 298.441 218.602  1.00 98.63           N
ATOM   1037  NH2 ARG A 151     310.499 298.379 219.057  1.00 98.63           N
ATOM   1038  CZ  ARG A 151     309.333 298.919 219.251  1.00 98.63           C
ATOM   1039  N   CYS A 152     304.852 304.781 220.285  1.00 98.42           N
ATOM   1040  CA  CYS A 152     303.601 305.526 220.306  1.00 98.42           C
ATOM   1041  C   CYS A 152     302.888 305.459 218.947  1.00 98.42           C
ATOM   1042  CB  CYS A 152     303.864 306.975 220.755  1.00 98.42           C
ATOM   1043  O   CYS A 152     303.516 305.173 217.929  1.00 98.42           O
ATOM   1044  SG  CYS A 152     305.304 307.728 219.940  1.00 98.42           S
ATOM   1045  N   PRO A 153     301.569 305.719 218.886  1.00 97.91           N
ATOM   1046  CA  PRO A 153     300.854 305.795 217.612  1.00 97.91           C
ATOM   1047  C   PRO A 153     301.283 306.977 216.734  1.00 97.91           C
ATOM   1048  CB  PRO A 153     299.373 305.919 217.984  1.00 97.91           C
ATOM   1049  O   PRO A 153     301.163 306.903 215.515  1.00 97.91           O
ATOM   1050  CG  PRO A 153     299.297 305.325 219.389  1.00 97.91           C
ATOM   1051  CD  PRO A 153     300.630 305.737 219.997  1.00 97.91           C
ATOM   1052  N   LYS A 154     301.725 308.078 217.353  1.00 97.46           N
ATOM   1053  CA  LYS A 154     302.141 309.307 216.674  1.00 97.46           C
ATOM   1054  C   LYS A 154     303.337 309.919 217.389  1.00 97.46           C
ATOM   1055  CB  LYS A 154     300.995 310.328 216.644  1.00 97.46           C
ATOM   1056  O   LYS A 154     303.261 310.161 218.594  1.00 97.46           O
ATOM   1057  CG  LYS A 154     299.803 309.895 215.784  1.00 97.46           C
ATOM   1058  CD  LYS A 154     298.849 311.083 215.648  1.00 97.46           C
ATOM   1059  CE  LYS A 154     297.664 310.744 214.746  1.00 97.46           C
ATOM   1060  NZ  LYS A 154     296.977 311.996 214.352  1.00 97.46           N
ATOM   1061  N   LEU A 155     304.388 310.202 216.630  1.00 98.63           N
ATOM   1062  CA  LEU A 155     305.556 310.949 217.075  1.00 98.63           C
ATOM   1063  C   LEU A 155     305.656 312.219 216.236  1.00 98.63           C
ATOM   1064  CB  LEU A 155     306.802 310.065 216.947  1.00 98.63           C
ATOM   1065  O   LEU A 155     305.721 312.151 215.008  1.00 98.63           O
ATOM   1066  CG  LEU A 155     308.089 310.731 217.449  1.00 98.63           C
ATOM   1067  CD1 LEU A 155     308.059 310.922 218.966  1.00 98.63           C
ATOM   1068  CD2 LEU A 155     309.293 309.860 217.098  1.00 98.63           C
ATOM   1069  N   MET A 156     305.632 313.365 216.906  1.00 98.82           N
ATOM   1070  CA  MET A 156     305.464 314.661 216.263  1.00 98.82           C
ATOM   1071  C   MET A 156     306.565 315.639 216.685  1.00 98.82           C
ATOM   1072  CB  MET A 156     304.072 315.241 216.583  1.00 98.82           C
ATOM   1073  O   MET A 156     307.102 315.557 217.792  1.00 98.82           O
ATOM   1074  CG  MET A 156     302.889 314.269 216.449  1.00 98.82           C
ATOM   1075  SD  MET A 156     302.448 313.663 214.797  1.00 98.82           S
ATOM   1076  CE  MET A 156     301.644 315.146 214.144  1.00 98.82           C
ATOM   1077  N   HIS A 157     306.860 316.603 215.815  1.00 98.72           N
ATOM   1078  CA  HIS A 157     307.581 317.823 216.160  1.00 98.72           C
ATOM   1079  C   HIS A 157     306.735 319.024 215.759  1.00 98.72           C
ATOM   1080  CB  HIS A 157     308.951 317.855 215.480  1.00 98.72           C
ATOM   1081  O   HIS A 157     306.334 319.153 214.605  1.00 98.72           O
ATOM   1082  CG  HIS A 157     309.758 319.089 215.815  1.00 98.72           C
ATOM   1083  CD2 HIS A 157     310.246 319.439 217.041  1.00 98.72           C
ATOM   1084  ND1 HIS A 157     310.186 320.061 214.945  1.00 98.72           N
ATOM   1085  CE1 HIS A 157     310.976 320.918 215.602  1.00 98.72           C
ATOM   1086  NE2 HIS A 157     311.022 320.594 216.899  1.00 98.72           N
ATOM   1087  N   ASN A 158     306.433 319.907 216.707  1.00 98.36           N
ATOM   1088  CA  ASN A 158     305.591 321.082 216.489  1.00 98.36           C
ATOM   1089  C   ASN A 158     304.232 320.752 215.838  1.00 98.36           C
ATOM   1090  CB  ASN A 158     306.414 322.171 215.773  1.00 98.36           C
ATOM   1091  O   ASN A 158     303.660 321.583 215.130  1.00 98.36           O
ATOM   1092  CG  ASN A 158     307.572 322.656 216.623  1.00 98.36           C
ATOM   1093  ND2 ASN A 158     308.705 322.929 216.023  1.00 98.36           N
ATOM   1094  OD1 ASN A 158     307.444 322.830 217.831  1.00 98.36           O
ATOM   1095  N   GLY A 159     303.683 319.565 216.123  1.00 97.76           N
ATOM   1096  CA  GLY A 159     302.440 319.073 215.522  1.00 97.76           C
ATOM   1097  C   GLY A 159     302.561 318.551 214.084  1.00 97.76           C
ATOM   1098  O   GLY A 159     301.535 318.337 213.447  1.00 97.76           O
ATOM   1099  N   VAL A 160     303.772 318.330 213.569  1.00 98.60           N
ATOM   1100  CA  VAL A 160     304.032 317.662 212.282  1.00 98.60           C
ATOM   1101  C   VAL A 160     304.542 316.248 212.538  1.00 98.60           C
ATOM   1102  CB  VAL A 160     305.043 318.456 211.439  1.00 98.60           C
ATOM   1103  O   VAL A 160     305.376 316.056 213.420  1.00 98.60           O
ATOM   1104  CG1 VAL A 160     305.232 317.841 210.050  1.00 98.60           C
ATOM   1105  CG2 VAL A 160     304.576 319.908 211.263  1.00 98.60           C
ATOM   1106  N   ASN A 161     304.038 315.261 211.794  1.00 98.55           N
ATOM   1107  CA  ASN A 161     304.476 313.872 211.923  1.00 98.55           C
ATOM   1108  C   ASN A 161     305.937 313.737 211.485  1.00 98.55           C
ATOM   1109  CB  ASN A 161     303.543 312.970 211.096  1.00 98.55           C
ATOM   1110  O   ASN A 161     306.283 314.130 210.377  1.00 98.55           O
ATOM   1111  CG  ASN A 161     303.847 311.482 211.217  1.00 98.55           C
ATOM   1112  ND2 ASN A 161     303.286 310.686 210.334  1.00 98.55           N
ATOM   1113  OD1 ASN A 161     304.543 311.012 212.105  1.00 98.55           O
ATOM   1114  N   ILE A 162     306.764 313.159 212.353  1.00 98.63           N
ATOM   1115  CA  ILE A 162     308.171 312.807 212.087  1.00 98.63           C
ATOM   1116  C   ILE A 162     308.447 311.333 212.424  1.00 98.63           C
ATOM   1117  CB  ILE A 162     309.137 313.793 212.790  1.00 98.63           C
ATOM   1118  O   ILE A 162     309.588 310.886 212.486  1.00 98.63           O
ATOM   1119  CG1 ILE A 162     308.991 313.860 214.332  1.00 98.63           C
ATOM   1120  CG2 ILE A 162     308.948 315.209 212.212  1.00 98.63           C
ATOM   1121  CD1 ILE A 162     309.969 312.950 215.079  1.00 98.63           C
ATOM   1122  N   GLY A 163     307.388 310.560 212.688  1.00 98.46           N
ATOM   1123  CA  GLY A 163     307.467 309.162 213.086  1.00 98.46           C
ATOM   1124  C   GLY A 163     307.693 308.199 211.921  1.00 98.46           C
ATOM   1125  O   GLY A 163     308.074 308.557 210.817  1.00 98.46           O
ATOM   1126  N   ASP A 164     307.354 306.937 212.133  1.00 98.42           N
ATOM   1127  CA  ASP A 164     307.590 305.811 211.211  1.00 98.42           C
ATOM   1128  C   ASP A 164     306.644 305.781 209.999  1.00 98.42           C
ATOM   1129  CB  ASP A 164     307.504 304.492 211.992  1.00 98.42           C
ATOM   1130  O   ASP A 164     306.601 304.801 209.250  1.00 98.42           O
ATOM   1131  CG  ASP A 164     306.087 304.108 212.432  1.00 98.42           C
ATOM   1132  OD1 ASP A 164     305.333 305.026 212.829  1.00 98.42           O
ATOM   1133  OD2 ASP A 164     305.776 302.893 212.443  1.00 98.42           O
ATOM   1134  N   SER A 165     305.843 306.833 209.852  1.00 98.09           N
ATOM   1135  CA  SER A 165     304.840 307.022 208.805  1.00 98.09           C
ATOM   1136  C   SER A 165     304.921 308.395 208.135  1.00 98.09           C
ATOM   1137  CB  SER A 165     303.439 306.788 209.375  1.00 98.09           C
ATOM   1138  O   SER A 165     304.064 308.694 207.306  1.00 98.09           O
ATOM   1139  OG  SER A 165     303.195 307.645 210.478  1.00 98.09           O
ATOM   1140  N   HIS A 166     305.887 309.248 208.503  1.00 98.45           N
ATOM   1141  CA  HIS A 166     306.007 310.567 207.882  1.00 98.45           C
ATOM   1142  C   HIS A 166     306.497 310.453 206.437  1.00 98.45           C
ATOM   1143  CB  HIS A 166     306.879 311.500 208.723  1.00 98.45           C
ATOM   1144  O   HIS A 166     307.169 309.494 206.084  1.00 98.45           O
ATOM   1145  CG  HIS A 166     308.364 311.331 208.548  1.00 98.45           C
ATOM   1146  CD2 HIS A 166     309.174 312.110 207.768  1.00 98.45           C
ATOM   1147  ND1 HIS A 166     309.185 310.452 209.219  1.00 98.45           N
ATOM   1148  CE1 HIS A 166     310.454 310.702 208.871  1.00 98.45           C
ATOM   1149  NE2 HIS A 166     310.479 311.712 208.006  1.00 98.45           N
ATOM   1150  N   VAL A 167     306.142 311.422 205.602  1.00 98.75           N
ATOM   1151  CA  VAL A 167     306.530 311.468 204.189  1.00 98.75           C
ATOM   1152  C   VAL A 167     306.955 312.879 203.837  1.00 98.75           C
ATOM   1153  CB  VAL A 167     305.398 310.999 203.251  1.00 98.75           C
ATOM   1154  O   VAL A 167     306.532 313.828 204.507  1.00 98.75           O
ATOM   1155  CG1 VAL A 167     304.985 309.554 203.556  1.00 98.75           C
ATOM   1156  CG2 VAL A 167     304.144 311.885 203.307  1.00 98.75           C
ATOM   1157  N   HIS A 168     307.737 313.028 202.778  1.00 98.58           N
ATOM   1158  CA  HIS A 168     308.121 314.326 202.250  1.00 98.58           C
ATOM   1159  C   HIS A 168     307.434 314.562 200.907  1.00 98.58           C
ATOM   1160  CB  HIS A 168     309.634 314.398 202.107  1.00 98.58           C
ATOM   1161  O   HIS A 168     307.474 313.682 200.049  1.00 98.58           O
ATOM   1162  CG  HIS A 168     310.349 314.349 203.425  1.00 98.58           C
ATOM   1163  CD2 HIS A 168     310.509 313.264 204.240  1.00 98.58           C
ATOM   1164  ND1 HIS A 168     310.903 315.429 204.063  1.00 98.58           N
ATOM   1165  CE1 HIS A 168     311.375 315.018 205.247  1.00 98.58           C
ATOM   1166  NE2 HIS A 168     311.117 313.720 205.406  1.00 98.58           N
ATOM   1167  N   PRO A 169     306.809 315.727 200.680  1.00 97.99           N
ATOM   1168  CA  PRO A 169     306.493 316.154 199.329  1.00 97.99           C
ATOM   1169  C   PRO A 169     307.786 316.320 198.525  1.00 97.99           C
ATOM   1170  CB  PRO A 169     305.721 317.473 199.457  1.00 97.99           C
ATOM   1171  O   PRO A 169     308.844 316.635 199.076  1.00 97.99           O
ATOM   1172  CG  PRO A 169     305.375 317.566 200.945  1.00 97.99           C
ATOM   1173  CD  PRO A 169     306.487 316.776 201.626  1.00 97.99           C
ATOM   1174  N   GLN A 170     307.681 316.140 197.219  1.00 96.78           N
ATOM   1175  CA  GLN A 170     308.790 316.286 196.287  1.00 96.78           C
ATOM   1176  C   GLN A 170     308.402 317.331 195.234  1.00 96.78           C
ATOM   1177  CB  GLN A 170     309.134 314.910 195.699  1.00 96.78           C
ATOM   1178  O   GLN A 170     307.219 317.558 194.948  1.00 96.78           O
ATOM   1179  CG  GLN A 170     309.527 313.863 196.762  1.00 96.78           C
ATOM   1180  CD  GLN A 170     309.899 312.493 196.186  1.00 96.78           C
ATOM   1181  NE2 GLN A 170     309.085 311.848 195.397  1.00 96.78           N
ATOM   1182  OE1 GLN A 170     310.877 311.887 196.542  1.00 96.78           O
ATOM   1183  N   LYS A 171     309.400 318.032 194.703  1.00 95.97           N
ATOM   1184  CA  LYS A 171     309.211 318.977 193.597  1.00 95.97           C
ATOM   1185  C   LYS A 171     309.413 318.238 192.276  1.00 95.97           C
ATOM   1186  CB  LYS A 171     310.202 320.131 193.721  1.00 95.97           C
ATOM   1187  O   LYS A 171     310.006 317.173 192.298  1.00 95.97           O
ATOM   1188  CG  LYS A 171     309.913 320.969 194.969  1.00 95.97           C
ATOM   1189  CD  LYS A 171     310.979 322.051 195.067  1.00 95.97           C
ATOM   1190  CE  LYS A 171     311.011 322.611 196.481  1.00 95.97           C
ATOM   1191  NZ  LYS A 171     312.284 323.332 196.662  1.00 95.97           N
ATOM   1192  N   PRO A 172     308.951 318.804 191.149  1.00 95.64           N
ATOM   1193  CA  PRO A 172     309.327 318.288 189.845  1.00 95.64           C
ATOM   1194  C   PRO A 172     310.845 318.265 189.664  1.00 95.64           C
ATOM   1195  CB  PRO A 172     308.666 319.213 188.819  1.00 95.64           C
ATOM   1196  O   PRO A 172     311.533 319.180 190.139  1.00 95.64           O
ATOM   1197  CG  PRO A 172     307.501 319.817 189.597  1.00 95.64           C
ATOM   1198  CD  PRO A 172     308.067 319.946 191.009  1.00 95.64           C
ATOM   1199  N   ASP A 173     311.304 317.269 188.926  1.00 92.82           N
ATOM   1200  CA  ASP A 173     312.688 317.076 188.522  1.00 92.82           C
ATOM   1201  C   ASP A 173     313.167 318.153 187.516  1.00 92.82           C
ATOM   1202  CB  ASP A 173     312.804 315.660 187.929  1.00 92.82           C
ATOM   1203  O   ASP A 173     312.482 319.142 187.198  1.00 92.82           O
ATOM   1204  CG  ASP A 173     312.289 315.568 186.502  1.00 92.82           C
ATOM   1205  OD1 ASP A 173     311.425 316.394 186.137  1.00 92.82           O
ATOM   1206  OD2 ASP A 173     312.957 314.968 185.651  1.00 92.82           O
ATOM   1207  N   SER A 174     314.371 317.969 186.963  1.00 94.68           N
ATOM   1208  CA  SER A 174     314.864 318.843 185.892  1.00 94.68           C
ATOM   1209  C   SER A 174     314.221 318.614 184.522  1.00 94.68           C
ATOM   1210  CB  SER A 174     316.384 318.807 185.775  1.00 94.68           C
ATOM   1211  O   SER A 174     314.269 319.536 183.692  1.00 94.68           O
ATOM   1212  OG  SER A 174     316.934 317.573 185.357  1.00 94.68           O
ATOM   1213  N   GLY A 175     313.627 317.444 184.277  1.00 93.09           N
ATOM   1214  CA  GLY A 175     312.859 317.112 183.078  1.00 93.09           C
ATOM   1215  C   GLY A 175     311.487 317.797 183.033  1.00 93.09           C
ATOM   1216  O   GLY A 175     310.955 318.081 181.951  1.00 93.09           O
ATOM   1217  N   GLY A 176     310.965 318.189 184.197  1.00 95.23           N
ATOM   1218  CA  GLY A 176     309.623 318.717 184.412  1.00 95.23           C
ATOM   1219  C   GLY A 176     308.569 317.643 184.705  1.00 95.23           C
ATOM   1220  O   GLY A 176     307.374 317.966 184.683  1.00 95.23           O
ATOM   1221  N   ASP A 177     308.995 316.409 184.946  1.00 94.74           N
ATOM   1222  CA  ASP A 177     308.194 315.306 185.435  1.00 94.74           C
ATOM   1223  C   ASP A 177     307.867 315.488 186.923  1.00 94.74           C
ATOM   1224  CB  ASP A 177     308.888 313.975 185.107  1.00 94.74           C
ATOM   1225  O   ASP A 177     308.561 316.159 187.685  1.00 94.74           O
ATOM   1226  CG  ASP A 177     308.678 313.618 183.628  1.00 94.74           C
ATOM   1227  OD1 ASP A 177     307.474 313.471 183.267  1.00 94.74           O
ATOM   1228  OD2 ASP A 177     309.611 313.627 182.797  1.00 94.74           O
ATOM   1229  N   SER A 178     306.683 315.025 187.320  1.00 94.64           N
ATOM   1230  CA  SER A 178     306.167 315.235 188.667  1.00 94.64           C
ATOM   1231  C   SER A 178     306.424 314.036 189.557  1.00 94.64           C
ATOM   1232  CB  SER A 178     304.671 315.548 188.655  1.00 94.64           C
ATOM   1233  O   SER A 178     305.999 312.928 189.227  1.00 94.64           O
ATOM   1234  OG  SER A 178     303.910 314.432 188.230  1.00 94.64           O
ATOM   1235  N   GLU A 179     306.899 314.333 190.754  1.00 94.35           N
ATOM   1236  CA  GLU A 179     307.093 313.367 191.816  1.00 94.35           C
ATOM   1237  C   GLU A 179     305.857 313.184 192.717  1.00 94.35           C
ATOM   1238  CB  GLU A 179     308.295 313.844 192.634  1.00 94.35           C
ATOM   1239  O   GLU A 179     305.103 314.127 192.992  1.00 94.35           O
ATOM   1240  CG  GLU A 179     309.638 313.868 191.896  1.00 94.35           C
ATOM   1241  CD  GLU A 179     309.830 312.555 191.149  1.00 94.35           C
ATOM   1242  OE1 GLU A 179     309.930 312.668 189.918  1.00 94.35           O
ATOM   1243  OE2 GLU A 179     309.553 311.494 191.770  1.00 94.35           O
ATOM   1244  N   GLU A 180     305.649 311.964 193.227  1.00 95.71           N
ATOM   1245  CA  GLU A 180     304.730 311.730 194.355  1.00 95.71           C
ATOM   1246  C   GLU A 180     305.355 312.201 195.685  1.00 95.71           C
ATOM   1247  CB  GLU A 180     304.262 310.256 194.409  1.00 95.71           C
ATOM   1248  O   GLU A 180     306.495 312.647 195.725  1.00 95.71           O
ATOM   1249  CG  GLU A 180     303.218 309.908 193.324  1.00 95.71           C
ATOM   1250  CD  GLU A 180     302.412 308.618 193.609  1.00 95.71           C
ATOM   1251  OE1 GLU A 180     301.875 308.002 192.660  1.00 95.71           O
ATOM   1252  OE2 GLU A 180     302.225 308.241 194.798  1.00 95.71           O
ATOM   1253  N   ASP A 181     304.625 312.126 196.805  1.00 97.40           N
ATOM   1254  CA  ASP A 181     305.322 312.176 198.096  1.00 97.40           C
ATOM   1255  C   ASP A 181     306.236 310.941 198.211  1.00 97.40           C
ATOM   1256  CB  ASP A 181     304.369 312.186 199.303  1.00 97.40           C
ATOM   1257  O   ASP A 181     305.879 309.861 197.719  1.00 97.40           O
ATOM   1258  CG  ASP A 181     303.211 313.186 199.296  1.00 97.40           C
ATOM   1259  OD1 ASP A 181     303.357 314.421 199.136  1.00 97.40           O
ATOM   1260  OD2 ASP A 181     302.076 312.747 199.610  1.00 97.40           O
ATOM   1261  N   THR A 182     307.350 311.067 198.931  1.00 97.42           N
ATOM   1262  CA  THR A 182     308.181 309.915 199.298  1.00 97.42           C
ATOM   1263  C   THR A 182     307.342 308.840 200.004  1.00 97.42           C
ATOM   1264  CB  THR A 182     309.351 310.299 200.220  1.00 97.42           C
ATOM   1265  O   THR A 182     306.326 309.129 200.647  1.00 97.42           O
ATOM   1266  CG2 THR A 182     310.243 311.433 199.729  1.00 97.42           C
ATOM   1267  OG1 THR A 182     308.904 310.599 201.532  1.00 97.42           O
ATOM   1268  N   ASP A 183     307.801 307.591 200.000  1.00 97.78           N
ATOM   1269  CA  ASP A 183     307.279 306.606 200.950  1.00 97.78           C
ATOM   1270  C   ASP A 183     307.734 306.950 202.388  1.00 97.78           C
ATOM   1271  CB  ASP A 183     307.688 305.185 200.526  1.00 97.78           C
ATOM   1272  O   ASP A 183     308.597 307.811 202.590  1.00 97.78           O
ATOM   1273  CG  ASP A 183     306.854 304.604 199.373  1.00 97.78           C
ATOM   1274  OD1 ASP A 183     305.632 304.894 199.292  1.00 97.78           O
ATOM   1275  OD2 ASP A 183     307.395 303.736 198.654  1.00 97.78           O
ATOM   1276  N   PRO A 184     307.163 306.317 203.430  1.00 98.37           N
ATOM   1277  CA  PRO A 184     307.653 306.458 204.801  1.00 98.37           C
ATOM   1278  C   PRO A 184     309.106 306.004 204.996  1.00 98.37           C
ATOM   1279  CB  PRO A 184     306.694 305.637 205.660  1.00 98.37           C
ATOM   1280  O   PRO A 184     309.626 305.280 204.141  1.00 98.37           O
ATOM   1281  CG  PRO A 184     305.398 305.666 204.854  1.00 98.37           C
ATOM   1282  CD  PRO A 184     305.904 305.592 203.415  1.00 98.37           C
ATOM   1283  N   PRO A 185     309.748 306.332 206.139  1.00 98.50           N
ATOM   1284  CA  PRO A 185     311.109 305.902 206.420  1.00 98.50           C
ATOM   1285  C   PRO A 185     311.306 304.409 206.179  1.00 98.50           C
ATOM   1286  CB  PRO A 185     311.389 306.264 207.879  1.00 98.50           C
ATOM   1287  O   PRO A 185     310.493 303.565 206.588  1.00 98.50           O
ATOM   1288  CG  PRO A 185     310.509 307.487 208.078  1.00 98.50           C
ATOM   1289  CD  PRO A 185     309.275 307.164 207.237  1.00 98.50           C
TER    1290      PRO A 185
ATOM   1291  N   MET l   1     365.659 187.256 105.580  1.00 25.28           N
ATOM   1292  CA  MET l   1     364.661 187.278 104.488  1.00 25.28           C
ATOM   1293  C   MET l   1     363.923 185.961 104.585  1.00 25.28           C
ATOM   1294  CB  MET l   1     365.355 187.427 103.116  1.00 25.28           C
ATOM   1295  O   MET l   1     364.538 184.964 104.269  1.00 25.28           O
ATOM   1296  CG  MET l   1     364.453 187.857 101.965  1.00 25.28           C
ATOM   1297  SD  MET l   1     365.316 187.784 100.366  1.00 25.28           S
ATOM   1298  CE  MET l   1     363.958 188.140  99.224  1.00 25.28           C
ATOM   1299  N   ALA l   2     362.685 185.943 105.088  1.00 30.60           N
ATOM   1300  CA  ALA l   2     361.981 184.706 105.457  1.00 30.60           C
ATOM   1301  C   ALA l   2     362.098 183.610 104.388  1.00 30.60           C
ATOM   1302  CB  ALA l   2     360.508 185.049 105.715  1.00 30.60           C
ATOM   1303  O   ALA l   2     362.139 183.943 103.195  1.00 30.60           O
ATOM   1304  N   LEU l   3     362.151 182.349 104.825  1.00 30.16           N
ATOM   1305  CA  LEU l   3     361.993 181.176 103.972  1.00 30.16           C
ATOM   1306  C   LEU l   3     360.844 181.455 102.994  1.00 30.16           C
ATOM   1307  CB  LEU l   3     361.686 179.953 104.871  1.00 30.16           C
ATOM   1308  O   LEU l   3     359.699 181.647 103.405  1.00 30.16           O
ATOM   1309  CG  LEU l   3     362.415 178.666 104.457  1.00 30.16           C
ATOM   1310  CD1 LEU l   3     363.911 178.826 104.740  1.00 30.16           C
ATOM   1311  CD2 LEU l   3     361.905 177.478 105.267  1.00 30.16           C
ATOM   1312  N   ARG l   4     361.158 181.614 101.709  1.00 29.61           N
ATOM   1313  CA  ARG l   4     360.143 181.646 100.659  1.00 29.61           C
ATOM   1314  C   ARG l   4     359.933 180.205 100.304  1.00 29.61           C
ATOM   1315  CB  ARG l   4     360.580 182.468  99.453  1.00 29.61           C
ATOM   1316  O   ARG l   4     360.715 179.620  99.564  1.00 29.61           O
ATOM   1317  CG  ARG l   4     360.074 183.897  99.593  1.00 29.61           C
ATOM   1318  CD  ARG l   4     360.696 184.719  98.468  1.00 29.61           C
ATOM   1319  NE  ARG l   4     360.372 186.150  98.606  1.00 29.61           N
ATOM   1320  NH1 ARG l   4     361.704 186.929  96.900  1.00 29.61           N
ATOM   1321  NH2 ARG l   4     360.514 188.363  98.109  1.00 29.61           N
ATOM   1322  CZ  ARG l   4     360.853 187.131  97.864  1.00 29.61           C
ATOM   1323  N   LEU l   5     358.927 179.647 100.931  1.00 35.97           N
ATOM   1324  CA  LEU l   5     358.482 178.309 100.645  1.00 35.97           C
ATOM   1325  C   LEU l   5     357.709 178.345  99.340  1.00 35.97           C
ATOM   1326  CB  LEU l   5     357.688 177.847 101.868  1.00 35.97           C
ATOM   1327  O   LEU l   5     357.182 179.396  98.964  1.00 35.97           O
ATOM   1328  CG  LEU l   5     358.674 177.671 103.037  1.00 35.97           C
ATOM   1329  CD1 LEU l   5     358.053 177.897 104.405  1.00 35.97           C
ATOM   1330  CD2 LEU l   5     359.233 176.271 102.885  1.00 35.97           C
ATOM   1331  N   HIS l   6     357.693 177.232  98.611  1.00 37.59           N
ATOM   1332  CA  HIS l   6     356.822 177.123  97.453  1.00 37.59           C
ATOM   1333  C   HIS l   6     355.401 177.415  97.941  1.00 37.59           C
ATOM   1334  CB  HIS l   6     356.972 175.733  96.851  1.00 37.59           C
ATOM   1335  O   HIS l   6     354.878 176.645  98.736  1.00 37.59           O
ATOM   1336  CG  HIS l   6     356.066 175.477  95.678  1.00 37.59           C
ATOM   1337  CD2 HIS l   6     356.430 174.774  94.568  1.00 37.59           C
ATOM   1338  ND1 HIS l   6     354.739 175.837  95.519  1.00 37.59           N
ATOM   1339  CE1 HIS l   6     354.325 175.363  94.334  1.00 37.59           C
ATOM   1340  NE2 HIS l   6     355.319 174.695  93.742  1.00 37.59           N
ATOM   1341  N   PRO l   7     354.773 178.525  97.528  1.00 41.55           N
ATOM   1342  CA  PRO l   7     353.678 179.109  98.295  1.00 41.55           C
ATOM   1343  C   PRO l   7     352.465 178.182  98.326  1.00 41.55           C
ATOM   1344  CB  PRO l   7     353.408 180.456  97.623  1.00 41.55           C
ATOM   1345  O   PRO l   7     351.802 178.074  99.349  1.00 41.55           O
ATOM   1346  CG  PRO l   7     353.921 180.271  96.196  1.00 41.55           C
ATOM   1347  CD  PRO l   7     355.133 179.372  96.408  1.00 41.55           C
ATOM   1348  N   THR l   8     352.213 177.457  97.232  1.00 42.74           N
ATOM   1349  CA  THR l   8     351.147 176.452  97.167  1.00 42.74           C
ATOM   1350  C   THR l   8     351.449 175.241  98.033  1.00 42.74           C
ATOM   1351  CB  THR l   8     350.884 176.008  95.728  1.00 42.74           C
ATOM   1352  O   THR l   8     350.609 174.864  98.830  1.00 42.74           O
ATOM   1353  CG2 THR l   8     349.575 175.238  95.602  1.00 42.74           C
ATOM   1354  OG1 THR l   8     350.811 177.150  94.903  1.00 42.74           O
ATOM   1355  N   ASN l   9     352.651 174.674  97.947  1.00 42.61           N
ATOM   1356  CA  ASN l   9     353.052 173.514  98.747  1.00 42.61           C
ATOM   1357  C   ASN l   9     353.151 173.836 100.236  1.00 42.61           C
ATOM   1358  CB  ASN l   9     354.399 173.024  98.207  1.00 42.61           C
ATOM   1359  O   ASN l   9     352.776 173.023 101.070  1.00 42.61           O
ATOM   1360  CG  ASN l   9     354.267 172.336  96.863  1.00 42.61           C
ATOM   1361  ND2 ASN l   9     355.344 171.824  96.323  1.00 42.61           N
ATOM   1362  OD1 ASN l   9     353.204 172.289  96.273  1.00 42.61           O
ATOM   1363  N   PHE l  10     353.609 175.041 100.560  1.00 44.84           N
ATOM   1364  CA  PHE l  10     353.544 175.601 101.895  1.00 44.84           C
ATOM   1365  C   PHE l  10     352.105 175.705 102.353  1.00 44.84           C
ATOM   1366  CB  PHE l  10     354.134 177.006 101.878  1.00 44.84           C
ATOM   1367  O   PHE l  10     351.780 175.276 103.448  1.00 44.84           O
ATOM   1368  CG  PHE l  10     354.163 177.631 103.250  1.00 44.84           C
ATOM   1369  CD1 PHE l  10     353.327 178.712 103.585  1.00 44.84           C
ATOM   1370  CD2 PHE l  10     355.023 177.098 104.208  1.00 44.84           C
ATOM   1371  CE1 PHE l  10     353.373 179.269 104.878  1.00 44.84           C
ATOM   1372  CE2 PHE l  10     355.116 177.710 105.461  1.00 44.84           C
ATOM   1373  CZ  PHE l  10     354.283 178.772 105.821  1.00 44.84           C
ATOM   1374  N   ALA l  11     351.236 176.256 101.506  1.00 45.09           N
ATOM   1375  CA  ALA l  11     349.845 176.401 101.851  1.00 45.09           C
ATOM   1376  C   ALA l  11     349.174 175.037 102.040  1.00 45.09           C
ATOM   1377  CB  ALA l  11     349.144 177.282 100.821  1.00 45.09           C
ATOM   1378  O   ALA l  11     348.442 174.878 103.003  1.00 45.09           O
ATOM   1379  N   LEU l  12     349.462 174.057 101.180  1.00 44.71           N
ATOM   1380  CA  LEU l  12     348.996 172.674 101.294  1.00 44.71           C
ATOM   1381  C   LEU l  12     349.450 172.066 102.600  1.00 44.71           C
ATOM   1382  CB  LEU l  12     349.495 171.834 100.110  1.00 44.71           C
ATOM   1383  O   LEU l  12     348.601 171.660 103.379  1.00 44.71           O
ATOM   1384  CG  LEU l  12     348.723 172.083  98.810  1.00 44.71           C
ATOM   1385  CD1 LEU l  12     349.428 171.385  97.652  1.00 44.71           C
ATOM   1386  CD2 LEU l  12     347.296 171.544  98.889  1.00 44.71           C
ATOM   1387  N   ALA l  13     350.753 172.107 102.872  1.00 46.66           N
ATOM   1388  CA  ALA l  13     351.301 171.604 104.112  1.00 46.66           C
ATOM   1389  C   ALA l  13     350.594 172.284 105.291  1.00 46.66           C
ATOM   1390  CB  ALA l  13     352.824 171.794 104.088  1.00 46.66           C
ATOM   1391  O   ALA l  13     350.080 171.594 106.160  1.00 46.66           O
ATOM   1392  N   VAL l  14     350.503 173.622 105.317  1.00 50.86           N
ATOM   1393  CA  VAL l  14     349.931 174.372 106.454  1.00 50.86           C
ATOM   1394  C   VAL l  14     348.462 174.058 106.637  1.00 50.86           C
ATOM   1395  CB  VAL l  14     350.115 175.880 106.268  1.00 50.86           C
ATOM   1396  O   VAL l  14     347.978 173.950 107.763  1.00 50.86           O
ATOM   1397  CG1 VAL l  14     349.362 176.660 107.342  1.00 50.86           C
ATOM   1398  CG2 VAL l  14     351.519 176.485 106.171  1.00 50.86           C
ATOM   1399  N   CYS l  15     347.751 173.935 105.525  1.00 48.61           N
ATOM   1400  CA  CYS l  15     346.366 173.535 105.512  1.00 48.61           C
ATOM   1401  C   CYS l  15     346.214 172.150 106.139  1.00 48.61           C
ATOM   1402  CB  CYS l  15     345.865 173.622 104.087  1.00 48.61           C
ATOM   1403  O   CYS l  15     345.370 171.969 107.005  1.00 48.61           O
ATOM   1404  SG  CYS l  15     344.060 173.527 104.038  1.00 48.61           S
ATOM   1405  N   ASN l  16     347.092 171.234 105.749  1.00 48.12           N
ATOM   1406  CA  ASN l  16     347.162 169.855 106.194  1.00 48.12           C
ATOM   1407  C   ASN l  16     347.457 169.728 107.690  1.00 48.12           C
ATOM   1408  CB  ASN l  16     348.201 169.167 105.292  1.00 48.12           C
ATOM   1409  O   ASN l  16     346.585 169.342 108.456  1.00 48.12           O
ATOM   1410  CG  ASN l  16     347.582 168.536 104.055  1.00 48.12           C
ATOM   1411  ND2 ASN l  16     348.383 167.941 103.208  1.00 48.12           N
ATOM   1412  OD1 ASN l  16     346.378 168.513 103.864  1.00 48.12           O
ATOM   1413  N   ALA l  17     348.616 170.221 108.106  1.00 51.10           N
ATOM   1414  CA  ALA l  17     349.030 170.313 109.497  1.00 51.10           C
ATOM   1415  C   ALA l  17     347.971 170.954 110.404  1.00 51.10           C
ATOM   1416  CB  ALA l  17     350.272 171.186 109.471  1.00 51.10           C
ATOM   1417  O   ALA l  17     347.836 170.594 111.573  1.00 51.10           O
ATOM   1418  N   GLY l  18     347.242 171.942 109.871  1.00 51.81           N
ATOM   1419  CA  GLY l  18     346.172 172.622 110.584  1.00 51.81           C
ATOM   1420  C   GLY l  18     344.920 171.805 110.758  1.00 51.81           C
ATOM   1421  O   GLY l  18     344.227 171.993 111.756  1.00 51.81           O
ATOM   1422  N   VAL l  19     344.640 170.899 109.831  1.00 54.43           N
ATOM   1423  CA  VAL l  19     343.490 170.020 109.960  1.00 54.43           C
ATOM   1424  C   VAL l  19     343.781 168.694 110.649  1.00 54.43           C
ATOM   1425  CB  VAL l  19     342.750 169.839 108.648  1.00 54.43           C
ATOM   1426  O   VAL l  19     342.850 168.153 111.242  1.00 54.43           O
ATOM   1427  CG1 VAL l  19     342.163 171.165 108.164  1.00 54.43           C
ATOM   1428  CG2 VAL l  19     343.527 169.129 107.543  1.00 54.43           C
ATOM   1429  N   ASP l  20     345.040 168.248 110.685  1.00 52.99           N
ATOM   1430  CA  ASP l  20     345.490 167.079 111.468  1.00 52.99           C
ATOM   1431  C   ASP l  20     345.187 167.239 112.963  1.00 52.99           C
ATOM   1432  CB  ASP l  20     347.006 166.901 111.312  1.00 52.99           C
ATOM   1433  O   ASP l  20     344.875 166.289 113.679  1.00 52.99           O
ATOM   1434  CG  ASP l  20     347.419 166.575 109.883  1.00 52.99           C
ATOM   1435  OD1 ASP l  20     346.662 165.875 109.185  1.00 52.99           O
ATOM   1436  OD2 ASP l  20     348.460 167.115 109.444  1.00 52.99           O
ATOM   1437  N   GLN l  21     345.164 168.488 113.440  1.00 55.55           N
ATOM   1438  CA  GLN l  21     344.727 168.814 114.800  1.00 55.55           C
ATOM   1439  C   GLN l  21     343.301 168.310 115.101  1.00 55.55           C
ATOM   1440  CB  GLN l  21     344.810 170.332 115.028  1.00 55.55           C
ATOM   1441  O   GLN l  21     342.926 168.197 116.267  1.00 55.55           O
ATOM   1442  CG  GLN l  21     346.205 170.926 114.781  1.00 55.55           C
ATOM   1443  CD  GLN l  21     347.288 170.336 115.678  1.00 55.55           C
ATOM   1444  NE2 GLN l  21     348.465 170.114 115.138  1.00 55.55           N
ATOM   1445  OE1 GLN l  21     347.109 170.033 116.846  1.00 55.55           O
ATOM   1446  N   PHE l  22     342.496 167.982 114.082  1.00 58.33           N
ATOM   1447  CA  PHE l  22     341.137 167.459 114.231  1.00 58.33           C
ATOM   1448  C   PHE l  22     340.964 166.005 113.791  1.00 58.33           C
ATOM   1449  CB  PHE l  22     340.119 168.352 113.528  1.00 58.33           C
ATOM   1450  O   PHE l  22     339.823 165.560 113.620  1.00 58.33           O
ATOM   1451  CG  PHE l  22     340.329 169.825 113.747  1.00 58.33           C
ATOM   1452  CD1 PHE l  22     340.060 170.422 114.989  1.00 58.33           C
ATOM   1453  CD2 PHE l  22     340.876 170.580 112.708  1.00 58.33           C
ATOM   1454  CE1 PHE l  22     340.335 171.787 115.174  1.00 58.33           C
ATOM   1455  CE2 PHE l  22     341.135 171.936 112.890  1.00 58.33           C
ATOM   1456  CZ  PHE l  22     340.846 172.553 114.114  1.00 58.33           C
ATOM   1457  N   ASP l  23     342.036 165.231 113.632  1.00 55.36           N
ATOM   1458  CA  ASP l  23     341.916 163.803 113.307  1.00 55.36           C
ATOM   1459  C   ASP l  23     341.230 163.022 114.426  1.00 55.36           C
ATOM   1460  CB  ASP l  23     343.296 163.218 112.991  1.00 55.36           C
ATOM   1461  O   ASP l  23     340.367 162.174 114.189  1.00 55.36           O
ATOM   1462  CG  ASP l  23     343.775 163.642 111.602  1.00 55.36           C
ATOM   1463  OD1 ASP l  23     342.889 163.930 110.754  1.00 55.36           O
ATOM   1464  OD2 ASP l  23     345.000 163.667 111.397  1.00 55.36           O
ATOM   1465  N   THR l  24     341.484 163.418 115.670  1.00 62.25           N
ATOM   1466  CA  THR l  24     340.774 162.922 116.860  1.00 62.25           C
ATOM   1467  C   THR l  24     339.470 163.681 117.140  1.00 62.25           C
ATOM   1468  CB  THR l  24     341.704 162.898 118.075  1.00 62.25           C
ATOM   1469  O   THR l  24     338.875 163.563 118.215  1.00 62.25           O
ATOM   1470  CG2 THR l  24     342.855 161.914 117.886  1.00 62.25           C
ATOM   1471  OG1 THR l  24     342.281 164.164 118.285  1.00 62.25           O
ATOM   1472  N   GLY l  25     338.997 164.449 116.161  1.00 67.17           N
ATOM   1473  CA  GLY l  25     337.863 165.346 116.282  1.00 67.17           C
ATOM   1474  C   GLY l  25     338.215 166.611 117.057  1.00 67.17           C
ATOM   1475  O   GLY l  25     339.342 167.095 117.066  1.00 67.17           O
ATOM   1476  N   GLY l  26     337.207 167.184 117.697  1.00 77.81           N
ATOM   1477  CA  GLY l  26     337.308 168.497 118.309  1.00 77.81           C
ATOM   1478  C   GLY l  26     335.952 169.177 118.342  1.00 77.81           C
ATOM   1479  O   GLY l  26     334.907 168.522 118.231  1.00 77.81           O
ATOM   1480  N   THR l  27     335.947 170.497 118.472  1.00 86.59           N
ATOM   1481  CA  THR l  27     334.710 171.273 118.512  1.00 86.59           C
ATOM   1482  C   THR l  27     334.749 172.475 117.587  1.00 86.59           C
ATOM   1483  CB  THR l  27     334.322 171.690 119.937  1.00 86.59           C
ATOM   1484  O   THR l  27     335.751 173.175 117.483  1.00 86.59           O
ATOM   1485  CG2 THR l  27     334.079 170.492 120.856  1.00 86.59           C
ATOM   1486  OG1 THR l  27     335.295 172.501 120.545  1.00 86.59           O
ATOM   1487  N   ILE l  28     333.617 172.743 116.934  1.00 87.34           N
ATOM   1488  CA  ILE l  28     333.332 174.039 116.315  1.00 87.34           C
ATOM   1489  C   ILE l  28     332.339 174.741 117.239  1.00 87.34           C
ATOM   1490  CB  ILE l  28     332.802 173.894 114.871  1.00 87.34           C
ATOM   1491  O   ILE l  28     331.151 174.402 117.280  1.00 87.34           O
ATOM   1492  CG1 ILE l  28     333.775 173.131 113.952  1.00 87.34           C
ATOM   1493  CG2 ILE l  28     332.502 175.272 114.268  1.00 87.34           C
ATOM   1494  CD1 ILE l  28     333.165 172.703 112.610  1.00 87.34           C
ATOM   1495  N   GLU l  29     332.829 175.702 118.010  1.00 92.32           N
ATOM   1496  CA  GLU l  29     332.033 176.519 118.920  1.00 92.32           C
ATOM   1497  C   GLU l  29     331.552 177.770 118.182  1.00 92.32           C
ATOM   1498  CB  GLU l  29     332.870 176.871 120.157  1.00 92.32           C
ATOM   1499  O   GLU l  29     332.355 178.600 117.762  1.00 92.32           O
ATOM   1500  CG  GLU l  29     333.180 175.658 121.046  1.00 92.32           C
ATOM   1501  CD  GLU l  29     334.099 175.992 122.235  1.00 92.32           C
ATOM   1502  OE1 GLU l  29     334.348 175.103 123.079  1.00 92.32           O
ATOM   1503  OE2 GLU l  29     334.636 177.114 122.355  1.00 92.32           O
ATOM   1504  N   ILE l  30     330.239 177.898 117.988  1.00 94.89           N
ATOM   1505  CA  ILE l  30     329.623 178.990 117.228  1.00 94.89           C
ATOM   1506  C   ILE l  30     329.213 180.112 118.167  1.00 94.89           C
ATOM   1507  CB  ILE l  30     328.405 178.492 116.430  1.00 94.89           C
ATOM   1508  O   ILE l  30     328.451 179.894 119.113  1.00 94.89           O
ATOM   1509  CG1 ILE l  30     328.744 177.315 115.493  1.00 94.89           C
ATOM   1510  CG2 ILE l  30     327.755 179.640 115.639  1.00 94.89           C
ATOM   1511  CD1 ILE l  30     329.769 177.610 114.401  1.00 94.89           C
ATOM   1512  N   TYR l  31     329.636 181.324 117.840  1.00 95.05           N
ATOM   1513  CA  TYR l  31     329.416 182.517 118.636  1.00 95.05           C
ATOM   1514  C   TYR l  31     328.672 183.605 117.858  1.00 95.05           C
ATOM   1515  CB  TYR l  31     330.770 183.018 119.136  1.00 95.05           C
ATOM   1516  O   TYR l  31     328.673 183.651 116.621  1.00 95.05           O
ATOM   1517  CG  TYR l  31     331.421 182.129 120.174  1.00 95.05           C
ATOM   1518  CD1 TYR l  31     331.116 182.304 121.536  1.00 95.05           C
ATOM   1519  CD2 TYR l  31     332.331 181.134 119.778  1.00 95.05           C
ATOM   1520  CE1 TYR l  31     331.668 181.442 122.500  1.00 95.05           C
ATOM   1521  CE2 TYR l  31     332.898 180.281 120.742  1.00 95.05           C
ATOM   1522  OH  TYR l  31     333.063 179.572 123.025  1.00 95.05           O
ATOM   1523  CZ  TYR l  31     332.541 180.411 122.097  1.00 95.05           C
ATOM   1524  N   ASP l  32     328.041 184.500 118.611  1.00 95.68           N
ATOM   1525  CA  ASP l  32     327.576 185.789 118.105  1.00 95.68           C
ATOM   1526  C   ASP l  32     328.635 186.897 118.271  1.00 95.68           C
ATOM   1527  CB  ASP l  32     326.210 186.141 118.731  1.00 95.68           C
ATOM   1528  O   ASP l  32     329.758 186.691 118.748  1.00 95.68           O
ATOM   1529  CG  ASP l  32     326.224 186.535 120.212  1.00 95.68           C
ATOM   1530  OD1 ASP l  32     327.305 186.774 120.785  1.00 95.68           O
ATOM   1531  OD2 ASP l  32     325.122 186.662 120.789  1.00 95.68           O
ATOM   1532  N   GLY l  33     328.272 188.114 117.864  1.00 92.16           N
ATOM   1533  CA  GLY l  33     329.082 189.303 118.094  1.00 92.16           C
ATOM   1534  C   GLY l  33     330.291 189.412 117.165  1.00 92.16           C
ATOM   1535  O   GLY l  33     330.256 188.986 116.011  1.00 92.16           O
ATOM   1536  N   VAL l  34     331.341 190.072 117.649  1.00 87.49           N
ATOM   1537  CA  VAL l  34     332.556 190.342 116.870  1.00 87.49           C
ATOM   1538  C   VAL l  34     333.575 189.244 117.139  1.00 87.49           C
ATOM   1539  CB  VAL l  34     333.123 191.739 117.196  1.00 87.49           C
ATOM   1540  O   VAL l  34     333.879 188.976 118.300  1.00 87.49           O
ATOM   1541  CG1 VAL l  34     334.372 192.065 116.371  1.00 87.49           C
ATOM   1542  CG2 VAL l  34     332.088 192.835 116.902  1.00 87.49           C
ATOM   1543  N   GLN l  35     334.123 188.649 116.082  1.00 84.56           N
ATOM   1544  CA  GLN l  35     335.228 187.700 116.190  1.00 84.56           C
ATOM   1545  C   GLN l  35     336.422 188.349 116.920  1.00 84.56           C
ATOM   1546  CB  GLN l  35     335.627 187.242 114.780  1.00 84.56           C
ATOM   1547  O   GLN l  35     336.769 189.494 116.605  1.00 84.56           O
ATOM   1548  CG  GLN l  35     336.644 186.089 114.788  1.00 84.56           C
ATOM   1549  CD  GLN l  35     337.059 185.654 113.386  1.00 84.56           C
ATOM   1550  NE2 GLN l  35     338.168 184.963 113.256  1.00 84.56           N
ATOM   1551  OE1 GLN l  35     336.402 185.926 112.393  1.00 84.56           O
ATOM   1552  N   PRO l  36     337.057 187.664 117.887  1.00 76.10           N
ATOM   1553  CA  PRO l  36     338.326 188.093 118.459  1.00 76.10           C
ATOM   1554  C   PRO l  36     339.380 188.351 117.376  1.00 76.10           C
ATOM   1555  CB  PRO l  36     338.742 186.976 119.420  1.00 76.10           C
ATOM   1556  O   PRO l  36     339.321 187.796 116.282  1.00 76.10           O
ATOM   1557  CG  PRO l  36     337.409 186.351 119.822  1.00 76.10           C
ATOM   1558  CD  PRO l  36     336.614 186.440 118.526  1.00 76.10           C
ATOM   1559  N   ALA l  37     340.349 189.219 117.671  1.00 67.72           N
ATOM   1560  CA  ALA l  37     341.354 189.611 116.685  1.00 67.72           C
ATOM   1561  C   ALA l  37     342.231 188.437 116.225  1.00 67.72           C
ATOM   1562  CB  ALA l  37     342.212 190.732 117.280  1.00 67.72           C
ATOM   1563  O   ALA l  37     342.709 188.455 115.096  1.00 67.72           O
ATOM   1564  N   ASP l  38     342.419 187.441 117.092  1.00 63.31           N
ATOM   1565  CA  ASP l  38     343.142 186.206 116.828  1.00 63.31           C
ATOM   1566  C   ASP l  38     342.683 185.091 117.797  1.00 63.31           C
ATOM   1567  CB  ASP l  38     344.651 186.472 116.933  1.00 63.31           C
ATOM   1568  O   ASP l  38     342.033 185.389 118.812  1.00 63.31           O
ATOM   1569  CG  ASP l  38     345.077 186.886 118.333  1.00 63.31           C
ATOM   1570  OD1 ASP l  38     345.081 185.988 119.206  1.00 63.31           O
ATOM   1571  OD2 ASP l  38     345.359 188.088 118.538  1.00 63.31           O
ATOM   1572  N   PRO l  39     343.029 183.816 117.519  1.00 65.93           N
ATOM   1573  CA  PRO l  39     342.571 182.676 118.317  1.00 65.93           C
ATOM   1574  C   PRO l  39     343.081 182.669 119.768  1.00 65.93           C
ATOM   1575  CB  PRO l  39     343.023 181.429 117.545  1.00 65.93           C
ATOM   1576  O   PRO l  39     342.481 182.026 120.632  1.00 65.93           O
ATOM   1577  CG  PRO l  39     343.283 181.918 116.125  1.00 65.93           C
ATOM   1578  CD  PRO l  39     343.753 183.344 116.344  1.00 65.93           C
ATOM   1579  N   THR l  40     344.150 183.414 120.072  1.00 64.95           N
ATOM   1580  CA  THR l  40     344.720 183.502 121.428  1.00 64.95           C
ATOM   1581  C   THR l  40     343.953 184.483 122.318  1.00 64.95           C
ATOM   1582  CB  THR l  40     346.219 183.854 121.415  1.00 64.95           C
ATOM   1583  O   THR l  40     343.995 184.381 123.548  1.00 64.95           O
ATOM   1584  CG2 THR l  40     347.018 183.095 120.352  1.00 64.95           C
ATOM   1585  OG1 THR l  40     346.457 185.230 121.235  1.00 64.95           O
ATOM   1586  N   VAL l  41     343.202 185.419 121.724  1.00 69.81           N
ATOM   1587  CA  VAL l  41     342.382 186.379 122.469  1.00 69.81           C
ATOM   1588  C   VAL l  41     341.196 185.664 123.113  1.00 69.81           C
ATOM   1589  CB  VAL l  41     341.939 187.559 121.585  1.00 69.81           C
ATOM   1590  O   VAL l  41     340.420 184.964 122.457  1.00 69.81           O
ATOM   1591  CG1 VAL l  41     340.976 188.511 122.313  1.00 69.81           C
ATOM   1592  CG2 VAL l  41     343.144 188.402 121.162  1.00 69.81           C
ATOM   1593  N   ALA l  42     341.037 185.866 124.421  1.00 80.06           N
ATOM   1594  CA  ALA l  42     339.931 185.305 125.185  1.00 80.06           C
ATOM   1595  C   ALA l  42     338.570 185.836 124.700  1.00 80.06           C
ATOM   1596  CB  ALA l  42     340.152 185.594 126.674  1.00 80.06           C
ATOM   1597  O   ALA l  42     338.401 187.024 124.416  1.00 80.06           O
ATOM   1598  N   ILE l  43     337.576 184.949 124.677  1.00 85.11           N
ATOM   1599  CA  ILE l  43     336.174 185.314 124.470  1.00 85.11           C
ATOM   1600  C   ILE l  43     335.679 186.087 125.690  1.00 85.11           C
ATOM   1601  CB  ILE l  43     335.337 184.050 124.212  1.00 85.11           C
ATOM   1602  O   ILE l  43     335.933 185.694 126.828  1.00 85.11           O
ATOM   1603  CG1 ILE l  43     335.711 183.472 122.836  1.00 85.11           C
ATOM   1604  CG2 ILE l  43     333.829 184.354 124.247  1.00 85.11           C
ATOM   1605  CD1 ILE l  43     335.449 181.969 122.759  1.00 85.11           C
ATOM   1606  N   THR l  44     334.978 187.195 125.455  1.00 85.68           N
ATOM   1607  CA  THR l  44     334.567 188.117 126.524  1.00 85.68           C
ATOM   1608  C   THR l  44     333.088 188.461 126.458  1.00 85.68           C
ATOM   1609  CB  THR l  44     335.410 189.402 126.516  1.00 85.68           C
ATOM   1610  O   THR l  44     332.362 188.211 127.415  1.00 85.68           O
ATOM   1611  CG2 THR l  44     336.850 189.167 126.964  1.00 85.68           C
ATOM   1612  OG1 THR l  44     335.475 189.959 125.224  1.00 85.68           O
ATOM   1613  N   THR l  45     332.631 189.040 125.348  1.00 90.25           N
ATOM   1614  CA  THR l  45     331.245 189.514 125.181  1.00 90.25           C
ATOM   1615  C   THR l  45     330.424 188.664 124.223  1.00 90.25           C
ATOM   1616  CB  THR l  45     331.217 190.969 124.692  1.00 90.25           C
ATOM   1617  O   THR l  45     329.225 188.883 124.094  1.00 90.25           O
ATOM   1618  CG2 THR l  45     331.883 191.924 125.682  1.00 90.25           C
ATOM   1619  OG1 THR l  45     331.890 191.098 123.458  1.00 90.25           O
ATOM   1620  N   GLN l  46     331.073 187.755 123.503  1.00 89.54           N
ATOM   1621  CA  GLN l  46     330.446 186.876 122.530  1.00 89.54           C
ATOM   1622  C   GLN l  46     329.740 185.730 123.258  1.00 89.54           C
ATOM   1623  CB  GLN l  46     331.500 186.351 121.543  1.00 89.54           C
ATOM   1624  O   GLN l  46     330.329 185.077 124.123  1.00 89.54           O
ATOM   1625  CG  GLN l  46     332.343 187.444 120.858  1.00 89.54           C
ATOM   1626  CD  GLN l  46     333.589 187.900 121.623  1.00 89.54           C
ATOM   1627  NE2 GLN l  46     334.483 188.603 120.972  1.00 89.54           N
ATOM   1628  OE1 GLN l  46     333.790 187.674 122.809  1.00 89.54           O
ATOM   1629  N   ASN l  47     328.487 185.472 122.906  1.00 95.65           N
ATOM   1630  CA  ASN l  47     327.697 184.391 123.480  1.00 95.65           C
ATOM   1631  C   ASN l  47     327.891 183.120 122.660  1.00 95.65           C
ATOM   1632  CB  ASN l  47     326.215 184.782 123.543  1.00 95.65           C
ATOM   1633  O   ASN l  47     327.731 183.133 121.439  1.00 95.65           O
ATOM   1634  CG  ASN l  47     325.996 186.095 124.263  1.00 95.65           C
ATOM   1635  ND2 ASN l  47     325.568 187.112 123.557  1.00 95.65           N
ATOM   1636  OD1 ASN l  47     326.208 186.217 125.460  1.00 95.65           O
ATOM   1637  N   LEU l  48     328.185 182.009 123.338  1.00 96.77           N
ATOM   1638  CA  LEU l  48     328.156 180.689 122.716  1.00 96.77           C
ATOM   1639  C   LEU l  48     326.707 180.349 122.350  1.00 96.77           C
ATOM   1640  CB  LEU l  48     328.759 179.650 123.681  1.00 96.77           C
ATOM   1641  O   LEU l  48     325.840 180.274 123.223  1.00 96.77           O
ATOM   1642  CG  LEU l  48     328.788 178.216 123.117  1.00 96.77           C
ATOM   1643  CD1 LEU l  48     329.745 178.066 121.939  1.00 96.77           C
ATOM   1644  CD2 LEU l  48     329.242 177.249 124.209  1.00 96.77           C
ATOM   1645  N   LEU l  49     326.447 180.131 121.065  1.00 96.53           N
ATOM   1646  CA  LEU l  49     325.128 179.754 120.562  1.00 96.53           C
ATOM   1647  C   LEU l  49     324.965 178.239 120.540  1.00 96.53           C
ATOM   1648  CB  LEU l  49     324.912 180.352 119.162  1.00 96.53           C
ATOM   1649  O   LEU l  49     323.927 177.725 120.955  1.00 96.53           O
ATOM   1650  CG  LEU l  49     325.030 181.884 119.087  1.00 96.53           C
ATOM   1651  CD1 LEU l  49     324.733 182.323 117.654  1.00 96.53           C
ATOM   1652  CD2 LEU l  49     324.053 182.595 120.025  1.00 96.53           C
ATOM   1653  N   MET l  50     325.984 177.528 120.059  1.00 94.83           N
ATOM   1654  CA  MET l  50     326.010 176.070 119.968  1.00 94.83           C
ATOM   1655  C   MET l  50     327.428 175.548 119.777  1.00 94.83           C
ATOM   1656  CB  MET l  50     325.134 175.592 118.801  1.00 94.83           C
ATOM   1657  O   MET l  50     328.305 176.274 119.315  1.00 94.83           O
ATOM   1658  CG  MET l  50     325.562 176.081 117.424  1.00 94.83           C
ATOM   1659  SD  MET l  50     324.351 175.579 116.187  1.00 94.83           S
ATOM   1660  CE  MET l  50     324.788 176.701 114.846  1.00 94.83           C
ATOM   1661  N   THR l  51     327.607 174.260 120.051  1.00 95.18           N
ATOM   1662  CA  THR l  51     328.849 173.537 119.787  1.00 95.18           C
ATOM   1663  C   THR l  51     328.547 172.351 118.887  1.00 95.18           C
ATOM   1664  CB  THR l  51     329.500 173.074 121.097  1.00 95.18           C
ATOM   1665  O   THR l  51     327.656 171.554 119.186  1.00 95.18           O
ATOM   1666  CG2 THR l  51     330.868 172.447 120.862  1.00 95.18           C
ATOM   1667  OG1 THR l  51     329.698 174.180 121.948  1.00 95.18           O
ATOM   1668  N   PHE l  52     329.286 172.235 117.789  1.00 89.14           N
ATOM   1669  CA  PHE l  52     329.325 171.031 116.973  1.00 89.14           C
ATOM   1670  C   PHE l  52     330.510 170.170 117.395  1.00 89.14           C
ATOM   1671  CB  PHE l  52     329.456 171.401 115.499  1.00 89.14           C
ATOM   1672  O   PHE l  52     331.607 170.693 117.580  1.00 89.14           O
ATOM   1673  CG  PHE l  52     328.257 172.110 114.917  1.00 89.14           C
ATOM   1674  CD1 PHE l  52     327.183 171.350 114.432  1.00 89.14           C
ATOM   1675  CD2 PHE l  52     328.212 173.513 114.849  1.00 89.14           C
ATOM   1676  CE1 PHE l  52     326.052 171.980 113.894  1.00 89.14           C
ATOM   1677  CE2 PHE l  52     327.081 174.142 114.300  1.00 89.14           C
ATOM   1678  CZ  PHE l  52     325.995 173.381 113.837  1.00 89.14           C
ATOM   1679  N   ASN l  53     330.299 168.860 117.485  1.00 86.87           N
ATOM   1680  CA  ASN l  53     331.390 167.907 117.650  1.00 86.87           C
ATOM   1681  C   ASN l  53     331.923 167.557 116.267  1.00 86.87           C
ATOM   1682  CB  ASN l  53     330.897 166.664 118.399  1.00 86.87           C
ATOM   1683  O   ASN l  53     331.185 166.994 115.453  1.00 86.87           O
ATOM   1684  CG  ASN l  53     330.488 166.950 119.829  1.00 86.87           C
ATOM   1685  ND2 ASN l  53     329.832 166.010 120.464  1.00 86.87           N
ATOM   1686  OD1 ASN l  53     330.719 168.000 120.402  1.00 86.87           O
ATOM   1687  N   ILE l  54     333.176 167.914 116.012  1.00 78.57           N
ATOM   1688  CA  ILE l  54     333.867 167.567 114.776  1.00 78.57           C
ATOM   1689  C   ILE l  54     333.974 166.035 114.730  1.00 78.57           C
ATOM   1690  CB  ILE l  54     335.245 168.259 114.715  1.00 78.57           C
ATOM   1691  O   ILE l  54     334.348 165.430 115.741  1.00 78.57           O
ATOM   1692  CG1 ILE l  54     335.106 169.787 114.790  1.00 78.57           C
ATOM   1693  CG2 ILE l  54     335.980 167.897 113.430  1.00 78.57           C
ATOM   1694  CD1 ILE l  54     336.452 170.513 114.885  1.00 78.57           C
ATOM   1695  N   PRO l  55     333.590 165.390 113.615  1.00 71.11           N
ATOM   1696  CA  PRO l  55     333.778 163.950 113.464  1.00 71.11           C
ATOM   1697  C   PRO l  55     335.272 163.586 113.513  1.00 71.11           C
ATOM   1698  CB  PRO l  55     333.109 163.599 112.130  1.00 71.11           C
ATOM   1699  O   PRO l  55     336.131 164.453 113.458  1.00 71.11           O
ATOM   1700  CG  PRO l  55     333.231 164.891 111.332  1.00 71.11           C
ATOM   1701  CD  PRO l  55     333.089 165.981 112.382  1.00 71.11           C
ATOM   1702  N   SER l  56     335.591 162.302 113.634  1.00 62.77           N
ATOM   1703  CA  SER l  56     336.967 161.802 113.552  1.00 62.77           C
ATOM   1704  C   SER l  56     337.071 160.911 112.308  1.00 62.77           C
ATOM   1705  CB  SER l  56     337.318 161.064 114.845  1.00 62.77           C
ATOM   1706  O   SER l  56     336.337 159.917 112.243  1.00 62.77           O
ATOM   1707  OG  SER l  56     338.545 160.375 114.754  1.00 62.77           O
ATOM   1708  N   PRO l  57     337.893 161.266 111.299  1.00 61.76           N
ATOM   1709  CA  PRO l  57     338.636 162.527 111.154  1.00 61.76           C
ATOM   1710  C   PRO l  57     337.717 163.733 110.901  1.00 61.76           C
ATOM   1711  CB  PRO l  57     339.593 162.302 109.982  1.00 61.76           C
ATOM   1712  O   PRO l  57     336.603 163.589 110.384  1.00 61.76           O
ATOM   1713  CG  PRO l  57     338.823 161.310 109.114  1.00 61.76           C
ATOM   1714  CD  PRO l  57     338.108 160.429 110.130  1.00 61.76           C
ATOM   1715  N   GLY l  58     338.181 164.928 111.266  1.00 65.37           N
ATOM   1716  CA  GLY l  58     337.380 166.150 111.197  1.00 65.37           C
ATOM   1717  C   GLY l  58     337.327 166.805 109.833  1.00 65.37           C
ATOM   1718  O   GLY l  58     336.314 167.394 109.446  1.00 65.37           O
ATOM   1719  N   TYR l  59     338.408 166.674 109.085  1.00 66.14           N
ATOM   1720  CA  TYR l  59     338.578 167.327 107.806  1.00 66.14           C
ATOM   1721  C   TYR l  59     339.167 166.377 106.789  1.00 66.14           C
ATOM   1722  CB  TYR l  59     339.478 168.545 107.974  1.00 66.14           C
ATOM   1723  O   TYR l  59     339.765 165.343 107.093  1.00 66.14           O
ATOM   1724  CG  TYR l  59     338.850 169.733 108.682  1.00 66.14           C
ATOM   1725  CD1 TYR l  59     338.285 170.783 107.938  1.00 66.14           C
ATOM   1726  CD2 TYR l  59     338.814 169.774 110.085  1.00 66.14           C
ATOM   1727  CE1 TYR l  59     337.604 171.830 108.589  1.00 66.14           C
ATOM   1728  CE2 TYR l  59     338.156 170.826 110.748  1.00 66.14           C
ATOM   1729  OH  TYR l  59     336.800 172.797 110.628  1.00 66.14           O
ATOM   1730  CZ  TYR l  59     337.524 171.837 110.000  1.00 66.14           C
ATOM   1731  N   GLY l  60     338.941 166.765 105.546  1.00 58.49           N
ATOM   1732  CA  GLY l  60     339.696 166.287 104.433  1.00 58.49           C
ATOM   1733  C   GLY l  60     341.020 166.977 104.235  1.00 58.49           C
ATOM   1734  O   GLY l  60     341.352 167.872 104.997  1.00 58.49           O
ATOM   1735  N   PRO l  61     341.808 166.547 103.248  1.00 55.37           N
ATOM   1736  CA  PRO l  61     343.095 167.167 103.016  1.00 55.37           C
ATOM   1737  C   PRO l  61     342.930 168.546 102.486  1.00 55.37           C
ATOM   1738  CB  PRO l  61     343.766 166.478 101.860  1.00 55.37           C
ATOM   1739  O   PRO l  61     341.932 168.876 101.860  1.00 55.37           O
ATOM   1740  CG  PRO l  61     342.562 165.885 101.169  1.00 55.37           C
ATOM   1741  CD  PRO l  61     341.490 165.635 102.174  1.00 55.37           C
ATOM   1742  N   ALA l  62     344.027 169.263 102.563  1.00 60.04           N
ATOM   1743  CA  ALA l  62     344.282 170.352 101.672  1.00 60.04           C
ATOM   1744  C   ALA l  62     344.227 169.940 100.185  1.00 60.04           C
ATOM   1745  CB  ALA l  62     345.642 170.902 102.058  1.00 60.04           C
ATOM   1746  O   ALA l  62     345.110 169.269  99.658  1.00 60.04           O
ATOM   1747  N   GLU l  63     343.228 170.459  99.485  1.00 59.51           N
ATOM   1748  CA  GLU l  63     343.130 170.568  98.038  1.00 59.51           C
ATOM   1749  C   GLU l  63     343.532 171.956  97.544  1.00 59.51           C
ATOM   1750  CB  GLU l  63     341.708 170.281  97.517  1.00 59.51           C
ATOM   1751  O   GLU l  63     343.134 172.991  98.092  1.00 59.51           O
ATOM   1752  CG  GLU l  63     340.501 170.632  98.373  1.00 59.51           C
ATOM   1753  CD  GLU l  63     339.181 170.104  97.792  1.00 59.51           C
ATOM   1754  OE1 GLU l  63     338.128 170.407  98.409  1.00 59.51           O
ATOM   1755  OE2 GLU l  63     339.073 169.811  96.582  1.00 59.51           O
ATOM   1756  N   ILE l  64     344.211 172.003  96.397  1.00 59.90           N
ATOM   1757  CA  ILE l  64     344.301 173.237  95.613  1.00 59.90           C
ATOM   1758  C   ILE l  64     342.908 173.583  95.090  1.00 59.90           C
ATOM   1759  CB  ILE l  64     345.312 173.117  94.454  1.00 59.90           C
ATOM   1760  O   ILE l  64     342.293 172.822  94.344  1.00 59.90           O
ATOM   1761  CG1 ILE l  64     346.729 172.873  95.012  1.00 59.90           C
ATOM   1762  CG2 ILE l  64     345.283 174.392  93.581  1.00 59.90           C
ATOM   1763  CD1 ILE l  64     347.787 172.590  93.939  1.00 59.90           C
ATOM   1764  N   VAL l  65     342.437 174.793  95.385  1.00 57.81           N
ATOM   1765  CA  VAL l  65     341.216 175.300  94.762  1.00 57.81           C
ATOM   1766  C   VAL l  65     341.582 176.075  93.507  1.00 57.81           C
ATOM   1767  CB  VAL l  65     340.365 176.118  95.735  1.00 57.81           C
ATOM   1768  O   VAL l  65     342.145 177.166  93.575  1.00 57.81           O
ATOM   1769  CG1 VAL l  65     339.009 176.419  95.083  1.00 57.81           C
ATOM   1770  CG2 VAL l  65     340.140 175.340  97.023  1.00 57.81           C
ATOM   1771  N   ALA l  66     341.251 175.514  92.343  1.00 62.48           N
ATOM   1772  CA  ALA l  66     341.592 176.100  91.052  1.00 62.48           C
ATOM   1773  C   ALA l  66     341.204 177.591  90.959  1.00 62.48           C
ATOM   1774  CB  ALA l  66     340.938 175.274  89.940  1.00 62.48           C
ATOM   1775  O   ALA l  66     340.060 177.986  91.199  1.00 62.48           O
ATOM   1776  N   GLY l  67     342.183 178.429  90.604  1.00 59.91           N
ATOM   1777  CA  GLY l  67     342.014 179.877  90.453  1.00 59.91           C
ATOM   1778  C   GLY l  67     341.852 180.660  91.760  1.00 59.91           C
ATOM   1779  O   GLY l  67     341.668 181.876  91.706  1.00 59.91           O
ATOM   1780  N   GLN l  68     341.918 180.007  92.922  1.00 57.73           N
ATOM   1781  CA  GLN l  68     341.885 180.679  94.215  1.00 57.73           C
ATOM   1782  C   GLN l  68     343.298 180.868  94.777  1.00 57.73           C
ATOM   1783  CB  GLN l  68     341.028 179.904  95.212  1.00 57.73           C
ATOM   1784  O   GLN l  68     344.167 180.021  94.584  1.00 57.73           O
ATOM   1785  CG  GLN l  68     339.563 179.766  94.781  1.00 57.73           C
ATOM   1786  CD  GLN l  68     338.847 181.103  94.646  1.00 57.73           C
ATOM   1787  NE2 GLN l  68     338.108 181.304  93.580  1.00 57.73           N
ATOM   1788  OE1 GLN l  68     338.922 181.986  95.488  1.00 57.73           O
ATOM   1789  N   PRO l  69     343.543 181.953  95.530  1.00 57.77           N
ATOM   1790  CA  PRO l  69     344.814 182.196  96.208  1.00 57.77           C
ATOM   1791  C   PRO l  69     344.897 181.433  97.540  1.00 57.77           C
ATOM   1792  CB  PRO l  69     344.845 183.716  96.382  1.00 57.77           C
ATOM   1793  O   PRO l  69     345.479 181.923  98.507  1.00 57.77           O
ATOM   1794  CG  PRO l  69     343.381 184.024  96.696  1.00 57.77           C
ATOM   1795  CD  PRO l  69     342.623 183.054  95.791  1.00 57.77           C
ATOM   1796  N   TYR l  70     344.239 180.282  97.638  1.00 57.80           N
ATOM   1797  CA  TYR l  70     344.238 179.427  98.814  1.00 57.80           C
ATOM   1798  C   TYR l  70     344.080 177.970  98.397  1.00 57.80           C
ATOM   1799  CB  TYR l  70     343.152 179.846  99.823  1.00 57.80           C
ATOM   1800  O   TYR l  70     343.451 177.659  97.384  1.00 57.80           O
ATOM   1801  CG  TYR l  70     341.720 179.735  99.341  1.00 57.80           C
ATOM   1802  CD1 TYR l  70     341.051 180.872  98.854  1.00 57.80           C
ATOM   1803  CD2 TYR l  70     341.043 178.502  99.407  1.00 57.80           C
ATOM   1804  CE1 TYR l  70     339.721 180.770  98.405  1.00 57.80           C
ATOM   1805  CE2 TYR l  70     339.714 178.397  98.963  1.00 57.80           C
ATOM   1806  OH  TYR l  70     337.789 179.422  97.969  1.00 57.80           O
ATOM   1807  CZ  TYR l  70     339.059 179.525  98.438  1.00 57.80           C
ATOM   1808  N   VAL l  71     344.623 177.094  99.223  1.00 55.36           N
ATOM   1809  CA  VAL l  71     344.212 175.694  99.283  1.00 55.36           C
ATOM   1810  C   VAL l  71     343.155 175.549 100.371  1.00 55.36           C
ATOM   1811  CB  VAL l  71     345.417 174.781  99.515  1.00 55.36           C
ATOM   1812  O   VAL l  71     343.085 176.401 101.266  1.00 55.36           O
ATOM   1813  CG1 VAL l  71     346.470 174.991  98.411  1.00 55.36           C
ATOM   1814  CG2 VAL l  71     346.023 175.035 100.887  1.00 55.36           C
ATOM   1815  N   ARG l  72     342.305 174.529 100.295  1.00 61.50           N
ATOM   1816  CA  ARG l  72     341.285 174.276 101.315  1.00 61.50           C
ATOM   1817  C   ARG l  72     341.325 172.833 101.782  1.00 61.50           C
ATOM   1818  CB  ARG l  72     339.877 174.682 100.839  1.00 61.50           C
ATOM   1819  O   ARG l  72     341.557 171.972 100.966  1.00 61.50           O
ATOM   1820  CG  ARG l  72     339.281 173.682  99.841  1.00 61.50           C
ATOM   1821  CD  ARG l  72     337.878 174.019  99.335  1.00 61.50           C
ATOM   1822  NE  ARG l  72     337.461 172.979  98.375  1.00 61.50           N
ATOM   1823  NH1 ARG l  72     337.106 174.178  96.463  1.00 61.50           N
ATOM   1824  NH2 ARG l  72     337.118 171.950  96.391  1.00 61.50           N
ATOM   1825  CZ  ARG l  72     337.229 173.042  97.084  1.00 61.50           C
ATOM   1826  N   ALA l  73     340.994 172.580 103.033  1.00 62.11           N
ATOM   1827  CA  ALA l  73     340.675 171.275 103.564  1.00 62.11           C
ATOM   1828  C   ALA l  73     339.175 171.206 103.866  1.00 62.11           C
ATOM   1829  CB  ALA l  73     341.571 171.013 104.770  1.00 62.11           C
ATOM   1830  O   ALA l  73     338.707 171.954 104.733  1.00 62.11           O
ATOM   1831  N   PRO l  74     338.382 170.394 103.141  1.00 67.28           N
ATOM   1832  CA  PRO l  74     336.940 170.338 103.335  1.00 67.28           C
ATOM   1833  C   PRO l  74     336.609 169.581 104.623  1.00 67.28           C
ATOM   1834  CB  PRO l  74     336.392 169.648 102.082  1.00 67.28           C
ATOM   1835  O   PRO l  74     336.942 168.415 104.780  1.00 67.28           O
ATOM   1836  CG  PRO l  74     337.535 168.740 101.631  1.00 67.28           C
ATOM   1837  CD  PRO l  74     338.786 169.504 102.054  1.00 67.28           C
ATOM   1838  N   GLY l  75     335.921 170.226 105.555  1.00 68.14           N
ATOM   1839  CA  GLY l  75     335.483 169.612 106.801  1.00 68.14           C
ATOM   1840  C   GLY l  75     334.376 168.591 106.583  1.00 68.14           C
ATOM   1841  O   GLY l  75     333.391 168.859 105.883  1.00 68.14           O
ATOM   1842  N   PHE l  76     334.497 167.443 107.239  1.00 70.40           N
ATOM   1843  CA  PHE l  76     333.398 166.500 107.346  1.00 70.40           C
ATOM   1844  C   PHE l  76     332.276 167.101 108.186  1.00 70.40           C
ATOM   1845  CB  PHE l  76     333.891 165.195 107.949  1.00 70.40           C
ATOM   1846  O   PHE l  76     332.506 167.750 109.207  1.00 70.40           O
ATOM   1847  CG  PHE l  76     334.713 164.364 107.005  1.00 70.40           C
ATOM   1848  CD1 PHE l  76     334.105 163.789 105.876  1.00 70.40           C
ATOM   1849  CD2 PHE l  76     336.063 164.109 107.290  1.00 70.40           C
ATOM   1850  CE1 PHE l  76     334.813 162.870 105.092  1.00 70.40           C
ATOM   1851  CE2 PHE l  76     336.766 163.184 106.513  1.00 70.40           C
ATOM   1852  CZ  PHE l  76     336.116 162.514 105.458  1.00 70.40           C
ATOM   1853  N   LEU l  77     331.035 166.903 107.740  1.00 75.52           N
ATOM   1854  CA  LEU l  77     329.899 167.559 108.372  1.00 75.52           C
ATOM   1855  C   LEU l  77     329.621 166.945 109.754  1.00 75.52           C
ATOM   1856  CB  LEU l  77     328.656 167.520 107.471  1.00 75.52           C
ATOM   1857  O   LEU l  77     329.310 165.753 109.833  1.00 75.52           O
ATOM   1858  CG  LEU l  77     328.826 168.219 106.111  1.00 75.52           C
ATOM   1859  CD1 LEU l  77     327.493 168.193 105.362  1.00 75.52           C
ATOM   1860  CD2 LEU l  77     329.260 169.679 106.236  1.00 75.52           C
ATOM   1861  N   PRO l  78     329.675 167.737 110.839  1.00 79.15           N
ATOM   1862  CA  PRO l  78     329.277 167.272 112.157  1.00 79.15           C
ATOM   1863  C   PRO l  78     327.772 166.994 112.221  1.00 79.15           C
ATOM   1864  CB  PRO l  78     329.703 168.389 113.110  1.00 79.15           C
ATOM   1865  O   PRO l  78     326.974 167.504 111.426  1.00 79.15           O
ATOM   1866  CG  PRO l  78     329.591 169.643 112.251  1.00 79.15           C
ATOM   1867  CD  PRO l  78     330.088 169.132 110.906  1.00 79.15           C
ATOM   1868  N   ALA l  79     327.366 166.217 113.226  1.00 81.12           N
ATOM   1869  CA  ALA l  79     325.956 166.018 113.536  1.00 81.12           C
ATOM   1870  C   ALA l  79     325.255 167.354 113.846  1.00 81.12           C
ATOM   1871  CB  ALA l  79     325.834 165.030 114.702  1.00 81.12           C
ATOM   1872  O   ALA l  79     325.880 168.309 114.303  1.00 81.12           O
ATOM   1873  N   VAL l  80     323.937 167.409 113.629  1.00 85.98           N
ATOM   1874  CA  VAL l  80     323.107 168.575 113.976  1.00 85.98           C
ATOM   1875  C   VAL l  80     323.341 168.963 115.437  1.00 85.98           C
ATOM   1876  CB  VAL l  80     321.611 168.274 113.751  1.00 85.98           C
ATOM   1877  O   VAL l  80     323.141 168.144 116.334  1.00 85.98           O
ATOM   1878  CG1 VAL l  80     320.690 169.423 114.186  1.00 85.98           C
ATOM   1879  CG2 VAL l  80     321.323 168.001 112.269  1.00 85.98           C
ATOM   1880  N   ALA l  81     323.711 170.220 115.676  1.00 89.65           N
ATOM   1881  CA  ALA l  81     323.831 170.765 117.018  1.00 89.65           C
ATOM   1882  C   ALA l  81     322.512 171.415 117.439  1.00 89.65           C
ATOM   1883  CB  ALA l  81     325.005 171.741 117.095  1.00 89.65           C
ATOM   1884  O   ALA l  81     321.780 171.979 116.621  1.00 89.65           O
ATOM   1885  N   VAL l  82     322.216 171.353 118.735  1.00 91.71           N
ATOM   1886  CA  VAL l  82     321.067 172.037 119.329  1.00 91.71           C
ATOM   1887  C   VAL l  82     321.563 173.307 120.015  1.00 91.71           C
ATOM   1888  CB  VAL l  82     320.291 171.139 120.301  1.00 91.71           C
ATOM   1889  O   VAL l  82     322.318 173.212 120.983  1.00 91.71           O
ATOM   1890  CG1 VAL l  82     319.082 171.889 120.876  1.00 91.71           C
ATOM   1891  CG2 VAL l  82     319.764 169.893 119.577  1.00 91.71           C
ATOM   1892  N   PRO l  83     321.144 174.494 119.554  1.00 94.11           N
ATOM   1893  CA  PRO l  83     321.563 175.736 120.171  1.00 94.11           C
ATOM   1894  C   PRO l  83     321.089 175.907 121.606  1.00 94.11           C
ATOM   1895  CB  PRO l  83     321.079 176.856 119.260  1.00 94.11           C
ATOM   1896  O   PRO l  83     319.911 175.723 121.919  1.00 94.11           O
ATOM   1897  CG  PRO l  83     320.847 176.168 117.917  1.00 94.11           C
ATOM   1898  CD  PRO l  83     320.460 174.754 118.300  1.00 94.11           C
ATOM   1899  N   ILE l  84     322.008 176.332 122.467  1.00 95.43           N
ATOM   1900  CA  ILE l  84     321.755 176.657 123.875  1.00 95.43           C
ATOM   1901  C   ILE l  84     321.287 178.104 124.055  1.00 95.43           C
ATOM   1902  CB  ILE l  84     322.998 176.354 124.737  1.00 95.43           C
ATOM   1903  O   ILE l  84     320.650 178.421 125.054  1.00 95.43           O
ATOM   1904  CG1 ILE l  84     324.231 177.188 124.317  1.00 95.43           C
ATOM   1905  CG2 ILE l  84     323.294 174.842 124.696  1.00 95.43           C
ATOM   1906  CD1 ILE l  84     325.368 177.150 125.341  1.00 95.43           C
ATOM   1907  N   ALA l  85     321.537 178.964 123.067  1.00 96.32           N
ATOM   1908  CA  ALA l  85     321.103 180.353 123.045  1.00 96.32           C
ATOM   1909  C   ALA l  85     320.569 180.730 121.657  1.00 96.32           C
ATOM   1910  CB  ALA l  85     322.265 181.249 123.488  1.00 96.32           C
ATOM   1911  O   ALA l  85     320.941 180.143 120.641  1.00 96.32           O
ATOM   1912  N   SER l  86     319.667 181.710 121.625  1.00 97.08           N
ATOM   1913  CA  SER l  86     319.223 182.338 120.380  1.00 97.08           C
ATOM   1914  C   SER l  86     320.127 183.522 120.059  1.00 97.08           C
ATOM   1915  CB  SER l  86     317.781 182.837 120.482  1.00 97.08           C
ATOM   1916  O   SER l  86     320.483 184.277 120.961  1.00 97.08           O
ATOM   1917  OG  SER l  86     316.880 181.799 120.828  1.00 97.08           O
ATOM   1918  N   GLY l  87     320.441 183.730 118.785  1.00 96.62           N
ATOM   1919  CA  GLY l  87     321.313 184.821 118.358  1.00 96.62           C
ATOM   1920  C   GLY l  87     321.640 184.753 116.875  1.00 96.62           C
ATOM   1921  O   GLY l  87     321.197 183.850 116.166  1.00 96.62           O
ATOM   1922  N   VAL l  88     322.414 185.727 116.402  1.00 97.35           N
ATOM   1923  CA  VAL l  88     322.956 185.703 115.042  1.00 97.35           C
ATOM   1924  C   VAL l  88     324.367 185.141 115.112  1.00 97.35           C
ATOM   1925  CB  VAL l  88     322.919 187.082 114.365  1.00 97.35           C
ATOM   1926  O   VAL l  88     325.247 185.788 115.670  1.00 97.35           O
ATOM   1927  CG1 VAL l  88     323.426 186.991 112.919  1.00 97.35           C
ATOM   1928  CG2 VAL l  88     321.486 187.635 114.328  1.00 97.35           C
ATOM   1929  N   ALA l  89     324.573 183.951 114.559  1.00 96.15           N
ATOM   1930  CA  ALA l  89     325.894 183.356 114.424  1.00 96.15           C
ATOM   1931  C   ALA l  89     326.737 184.178 113.445  1.00 96.15           C
ATOM   1932  CB  ALA l  89     325.741 181.911 113.946  1.00 96.15           C
ATOM   1933  O   ALA l  89     326.301 184.433 112.317  1.00 96.15           O
ATOM   1934  N   THR l  90     327.930 184.582 113.871  1.00 92.77           N
ATOM   1935  CA  THR l  90     328.824 185.448 113.084  1.00 92.77           C
ATOM   1936  C   THR l  90     330.229 184.885 112.951  1.00 92.77           C
ATOM   1937  CB  THR l  90     328.920 186.848 113.704  1.00 92.77           C
ATOM   1938  O   THR l  90     330.876 185.122 111.932  1.00 92.77           O
ATOM   1939  CG2 THR l  90     327.628 187.647 113.557  1.00 92.77           C
ATOM   1940  OG1 THR l  90     329.172 186.748 115.081  1.00 92.77           O
ATOM   1941  N   TRP l  91     330.705 184.126 113.937  1.00 91.55           N
ATOM   1942  CA  TRP l  91     332.034 183.525 113.911  1.00 91.55           C
ATOM   1943  C   TRP l  91     332.082 182.237 114.738  1.00 91.55           C
ATOM   1944  CB  TRP l  91     333.061 184.557 114.386  1.00 91.55           C
ATOM   1945  O   TRP l  91     331.168 181.940 115.513  1.00 91.55           O
ATOM   1946  CG  TRP l  91     333.015 184.860 115.847  1.00 91.55           C
ATOM   1947  CD1 TRP l  91     332.108 185.634 116.477  1.00 91.55           C
ATOM   1948  CD2 TRP l  91     333.876 184.330 116.888  1.00 91.55           C
ATOM   1949  CE2 TRP l  91     333.426 184.821 118.149  1.00 91.55           C
ATOM   1950  CE3 TRP l  91     334.991 183.473 116.874  1.00 91.55           C
ATOM   1951  NE1 TRP l  91     332.333 185.607 117.835  1.00 91.55           N
ATOM   1952  CH2 TRP l  91     335.174 183.607 119.293  1.00 91.55           C
ATOM   1953  CZ2 TRP l  91     334.047 184.448 119.351  1.00 91.55           C
ATOM   1954  CZ3 TRP l  91     335.646 183.134 118.063  1.00 91.55           C
ATOM   1955  N   ALA l  92     333.131 181.453 114.529  1.00 89.06           N
ATOM   1956  CA  ALA l  92     333.378 180.190 115.199  1.00 89.06           C
ATOM   1957  C   ALA l  92     334.798 180.145 115.755  1.00 89.06           C
ATOM   1958  CB  ALA l  92     333.160 179.039 114.213  1.00 89.06           C
ATOM   1959  O   ALA l  92     335.723 180.618 115.094  1.00 89.06           O
ATOM   1960  N   ARG l  93     334.959 179.515 116.918  1.00 82.34           N
ATOM   1961  CA  ARG l  93     336.249 179.073 117.450  1.00 82.34           C
ATOM   1962  C   ARG l  93     336.352 177.567 117.283  1.00 82.34           C
ATOM   1963  CB  ARG l  93     336.375 179.496 118.917  1.00 82.34           C
ATOM   1964  O   ARG l  93     335.450 176.848 117.717  1.00 82.34           O
ATOM   1965  CG  ARG l  93     337.750 179.134 119.487  1.00 82.34           C
ATOM   1966  CD  ARG l  93     338.146 180.081 120.623  1.00 82.34           C
ATOM   1967  NE  ARG l  93     338.558 181.390 120.090  1.00 82.34           N
ATOM   1968  NH1 ARG l  93     339.309 182.367 122.024  1.00 82.34           N
ATOM   1969  NH2 ARG l  93     339.420 183.490 120.125  1.00 82.34           N
ATOM   1970  CZ  ARG l  93     339.083 182.402 120.743  1.00 82.34           C
ATOM   1971  N   VAL l  94     337.417 177.096 116.650  1.00 81.06           N
ATOM   1972  CA  VAL l  94     337.633 175.670 116.408  1.00 81.06           C
ATOM   1973  C   VAL l  94     338.735 175.166 117.327  1.00 81.06           C
ATOM   1974  CB  VAL l  94     337.890 175.365 114.925  1.00 81.06           C
ATOM   1975  O   VAL l  94     339.810 175.764 117.408  1.00 81.06           O
ATOM   1976  CG1 VAL l  94     337.750 173.868 114.664  1.00 81.06           C
ATOM   1977  CG2 VAL l  94     336.823 176.048 114.053  1.00 81.06           C
ATOM   1978  N   LYS l  95     338.433 174.094 118.061  1.00 78.40           N
ATOM   1979  CA  LYS l  95     339.339 173.472 119.027  1.00 78.40           C
ATOM   1980  C   LYS l  95     339.588 172.019 118.679  1.00 78.40           C
ATOM   1981  CB  LYS l  95     338.775 173.554 120.447  1.00 78.40           C
ATOM   1982  O   LYS l  95     338.670 171.341 118.219  1.00 78.40           O
ATOM   1983  CG  LYS l  95     338.668 174.984 120.976  1.00 78.40           C
ATOM   1984  CD  LYS l  95     337.915 174.956 122.301  1.00 78.40           C
ATOM   1985  CE  LYS l  95     337.791 176.363 122.871  1.00 78.40           C
ATOM   1986  NZ  LYS l  95     336.758 176.374 123.926  1.00 78.40           N
ATOM   1987  N   ASN l  96     340.803 171.554 118.936  1.00 74.01           N
ATOM   1988  CA  ASN l  96     341.150 170.141 118.833  1.00 74.01           C
ATOM   1989  C   ASN l  96     340.502 169.321 119.969  1.00 74.01           C
ATOM   1990  CB  ASN l  96     342.682 170.024 118.753  1.00 74.01           C
ATOM   1991  O   ASN l  96     339.818 169.858 120.850  1.00 74.01           O
ATOM   1992  CG  ASN l  96     343.442 170.385 120.011  1.00 74.01           C
ATOM   1993  ND2 ASN l  96     344.707 170.690 119.894  1.00 74.01           N
ATOM   1994  OD1 ASN l  96     342.921 170.341 121.118  1.00 74.01           O
ATOM   1995  N   SER l  97     340.709 168.005 119.964  1.00 75.97           N
ATOM   1996  CA  SER l  97     340.186 167.102 121.001  1.00 75.97           C
ATOM   1997  C   SER l  97     340.768 167.354 122.404  1.00 75.97           C
ATOM   1998  CB  SER l  97     340.444 165.658 120.581  1.00 75.97           C
ATOM   1999  O   SER l  97     340.100 167.067 123.400  1.00 75.97           O
ATOM   2000  OG  SER l  97     341.834 165.419 120.578  1.00 75.97           O
ATOM   2001  N   GLY l  98     341.967 167.943 122.495  1.00 73.31           N
ATOM   2002  CA  GLY l  98     342.582 168.413 123.742  1.00 73.31           C
ATOM   2003  C   GLY l  98     341.938 169.684 124.310  1.00 73.31           C
ATOM   2004  O   GLY l  98     342.128 170.007 125.483  1.00 73.31           O
ATOM   2005  N   GLY l  99     341.123 170.376 123.509  1.00 78.03           N
ATOM   2006  CA  GLY l  99     340.482 171.638 123.863  1.00 78.03           C
ATOM   2007  C   GLY l  99     341.335 172.873 123.569  1.00 78.03           C
ATOM   2008  O   GLY l  99     340.903 173.985 123.898  1.00 78.03           O
ATOM   2009  N   ASP l 100     342.498 172.703 122.941  1.00 73.18           N
ATOM   2010  CA  ASP l 100     343.323 173.822 122.497  1.00 73.18           C
ATOM   2011  C   ASP l 100     342.684 174.491 121.282  1.00 73.18           C
ATOM   2012  CB  ASP l 100     344.766 173.404 122.202  1.00 73.18           C
ATOM   2013  O   ASP l 100     342.061 173.848 120.437  1.00 73.18           O
ATOM   2014  CG  ASP l 100     345.470 172.825 123.426  1.00 73.18           C
ATOM   2015  OD1 ASP l 100     345.406 173.490 124.489  1.00 73.18           O
ATOM   2016  OD2 ASP l 100     346.083 171.745 123.291  1.00 73.18           O
ATOM   2017  N   VAL l 101     342.795 175.815 121.228  1.00 72.97           N
ATOM   2018  CA  VAL l 101     342.231 176.619 120.144  1.00 72.97           C
ATOM   2019  C   VAL l 101     343.189 176.606 118.964  1.00 72.97           C
ATOM   2020  CB  VAL l 101     341.962 178.061 120.601  1.00 72.97           C
ATOM   2021  O   VAL l 101     344.307 177.101 119.086  1.00 72.97           O
ATOM   2022  CG1 VAL l 101     341.317 178.838 119.455  1.00 72.97           C
ATOM   2023  CG2 VAL l 101     341.024 178.121 121.817  1.00 72.97           C
ATOM   2024  N   GLU l 102     342.719 176.131 117.815  1.00 69.12           N
ATOM   2025  CA  GLU l 102     343.535 176.057 116.600  1.00 69.12           C
ATOM   2026  C   GLU l 102     343.324 177.278 115.707  1.00 69.12           C
ATOM   2027  CB  GLU l 102     343.210 174.767 115.841  1.00 69.12           C
ATOM   2028  O   GLU l 102     344.279 177.961 115.339  1.00 69.12           O
ATOM   2029  CG  GLU l 102     343.550 173.490 116.621  1.00 69.12           C
ATOM   2030  CD  GLU l 102     345.027 173.396 117.046  1.00 69.12           C
ATOM   2031  OE1 GLU l 102     345.277 172.675 118.032  1.00 69.12           O
ATOM   2032  OE2 GLU l 102     345.905 174.042 116.417  1.00 69.12           O
ATOM   2033  N   PHE l 103     342.071 177.612 115.392  1.00 69.90           N
ATOM   2034  CA  PHE l 103     341.754 178.811 114.622  1.00 69.90           C
ATOM   2035  C   PHE l 103     340.330 179.308 114.855  1.00 69.90           C
ATOM   2036  CB  PHE l 103     342.031 178.589 113.126  1.00 69.90           C
ATOM   2037  O   PHE l 103     339.426 178.570 115.246  1.00 69.90           O
ATOM   2038  CG  PHE l 103     341.423 177.330 112.556  1.00 69.90           C
ATOM   2039  CD1 PHE l 103     342.239 176.214 112.316  1.00 69.90           C
ATOM   2040  CD2 PHE l 103     340.046 177.258 112.302  1.00 69.90           C
ATOM   2041  CE1 PHE l 103     341.689 175.046 111.777  1.00 69.90           C
ATOM   2042  CE2 PHE l 103     339.495 176.054 111.855  1.00 69.90           C
ATOM   2043  CZ  PHE l 103     340.304 174.947 111.564  1.00 69.90           C
ATOM   2044  N   ASP l 104     340.140 180.587 114.543  1.00 72.84           N
ATOM   2045  CA  ASP l 104     338.833 181.221 114.458  1.00 72.84           C
ATOM   2046  C   ASP l 104     338.476 181.465 112.987  1.00 72.84           C
ATOM   2047  CB  ASP l 104     338.814 182.545 115.234  1.00 72.84           C
ATOM   2048  O   ASP l 104     339.348 181.768 112.166  1.00 72.84           O
ATOM   2049  CG  ASP l 104     338.971 182.432 116.749  1.00 72.84           C
ATOM   2050  OD1 ASP l 104     338.739 181.356 117.334  1.00 72.84           O
ATOM   2051  OD2 ASP l 104     339.243 183.474 117.385  1.00 72.84           O
ATOM   2052  N   GLY l 105     337.190 181.410 112.655  1.00 77.12           N
ATOM   2053  CA  GLY l 105     336.702 181.684 111.305  1.00 77.12           C
ATOM   2054  C   GLY l 105     335.325 182.327 111.297  1.00 77.12           C
ATOM   2055  O   GLY l 105     334.587 182.278 112.281  1.00 77.12           O
ATOM   2056  N   ASP l 106     334.966 182.937 110.173  1.00 82.06           N
ATOM   2057  CA  ASP l 106     333.644 183.521 109.995  1.00 82.06           C
ATOM   2058  C   ASP l 106     332.571 182.438 109.816  1.00 82.06           C
ATOM   2059  CB  ASP l 106     333.652 184.566 108.865  1.00 82.06           C
ATOM   2060  O   ASP l 106     332.812 181.335 109.314  1.00 82.06           O
ATOM   2061  CG  ASP l 106     333.939 184.025 107.459  1.00 82.06           C
ATOM   2062  OD1 ASP l 106     334.636 182.994 107.325  1.00 82.06           O
ATOM   2063  OD2 ASP l 106     333.470 184.665 106.489  1.00 82.06           O
ATOM   2064  N   VAL l 107     331.356 182.770 110.246  1.00 89.64           N
ATOM   2065  CA  VAL l 107     330.179 181.914 110.104  1.00 89.64           C
ATOM   2066  C   VAL l 107     329.174 182.597 109.193  1.00 89.64           C
ATOM   2067  CB  VAL l 107     329.559 181.554 111.462  1.00 89.64           C
ATOM   2068  O   VAL l 107     328.849 183.772 109.358  1.00 89.64           O
ATOM   2069  CG1 VAL l 107     328.265 180.754 111.302  1.00 89.64           C
ATOM   2070  CG2 VAL l 107     330.505 180.692 112.296  1.00 89.64           C
ATOM   2071  N   GLY l 108     328.638 181.840 108.242  1.00 89.57           N
ATOM   2072  CA  GLY l 108     327.648 182.335 107.297  1.00 89.57           C
ATOM   2073  C   GLY l 108     326.593 181.295 106.953  1.00 89.57           C
ATOM   2074  O   GLY l 108     326.598 180.170 107.442  1.00 89.57           O
ATOM   2075  N   THR l 109     325.645 181.676 106.102  1.00 87.94           N
ATOM   2076  CA  THR l 109     324.662 180.731 105.556  1.00 87.94           C
ATOM   2077  C   THR l 109     325.307 179.850 104.483  1.00 87.94           C
ATOM   2078  CB  THR l 109     323.441 181.465 104.986  1.00 87.94           C
ATOM   2079  O   THR l 109     326.389 180.165 103.978  1.00 87.94           O
ATOM   2080  CG2 THR l 109     322.742 182.341 106.027  1.00 87.94           C
ATOM   2081  OG1 THR l 109     323.820 182.301 103.914  1.00 87.94           O
ATOM   2082  N   SER l 110     324.626 178.787 104.051  1.00 83.32           N
ATOM   2083  CA  SER l 110     325.073 177.923 102.941  1.00 83.32           C
ATOM   2084  C   SER l 110     325.415 178.674 101.646  1.00 83.32           C
ATOM   2085  CB  SER l 110     323.996 176.884 102.630  1.00 83.32           C
ATOM   2086  O   SER l 110     326.243 178.208 100.871  1.00 83.32           O
ATOM   2087  OG  SER l 110     323.546 176.279 103.824  1.00 83.32           O
ATOM   2088  N   ALA l 111     324.816 179.849 101.419  1.00 81.09           N
ATOM   2089  CA  ALA l 111     325.078 180.690 100.248  1.00 81.09           C
ATOM   2090  C   ALA l 111     326.308 181.608 100.396  1.00 81.09           C
ATOM   2091  CB  ALA l 111     323.808 181.500  99.962  1.00 81.09           C
ATOM   2092  O   ALA l 111     326.678 182.298  99.448  1.00 81.09           O
ATOM   2093  N   SER l 112     326.921 181.661 101.579  1.00 75.88           N
ATOM   2094  CA  SER l 112     328.089 182.500 101.845  1.00 75.88           C
ATOM   2095  C   SER l 112     329.403 181.832 101.423  1.00 75.88           C
ATOM   2096  CB  SER l 112     328.120 182.898 103.324  1.00 75.88           C
ATOM   2097  O   SER l 112     329.465 180.644 101.086  1.00 75.88           O
ATOM   2098  OG  SER l 112     328.520 181.799 104.109  1.00 75.88           O
ATOM   2099  N   SER l 113     330.483 182.607 101.478  1.00 74.39           N
ATOM   2100  CA  SER l 113     331.861 182.132 101.340  1.00 74.39           C
ATOM   2101  C   SER l 113     332.552 181.878 102.686  1.00 74.39           C
ATOM   2102  CB  SER l 113     332.653 183.120 100.477  1.00 74.39           C
ATOM   2103  O   SER l 113     333.770 181.698 102.684  1.00 74.39           O
ATOM   2104  OG  SER l 113     332.555 184.435 100.995  1.00 74.39           O
ATOM   2105  N   ALA l 114     331.796 181.873 103.791  1.00 77.19           N
ATOM   2106  CA  ALA l 114     332.323 181.756 105.147  1.00 77.19           C
ATOM   2107  C   ALA l 114     333.034 180.421 105.404  1.00 77.19           C
ATOM   2108  CB  ALA l 114     331.170 181.965 106.134  1.00 77.19           C
ATOM   2109  O   ALA l 114     332.731 179.419 104.742  1.00 77.19           O
ATOM   2110  N   PHE l 115     333.945 180.431 106.379  1.00 75.15           N
ATOM   2111  CA  PHE l 115     334.701 179.274 106.854  1.00 75.15           C
ATOM   2112  C   PHE l 115     333.777 178.155 107.361  1.00 75.15           C
ATOM   2113  CB  PHE l 115     335.682 179.750 107.941  1.00 75.15           C
ATOM   2114  O   PHE l 115     333.924 177.008 106.938  1.00 75.15           O
ATOM   2115  CG  PHE l 115     336.275 178.602 108.722  1.00 75.15           C
ATOM   2116  CD1 PHE l 115     335.770 178.286 109.992  1.00 75.15           C
ATOM   2117  CD2 PHE l 115     337.224 177.766 108.125  1.00 75.15           C
ATOM   2118  CE1 PHE l 115     336.102 177.065 110.597  1.00 75.15           C
ATOM   2119  CE2 PHE l 115     337.539 176.535 108.723  1.00 75.15           C
ATOM   2120  CZ  PHE l 115     336.935 176.165 109.923  1.00 75.15           C
ATOM   2121  N   VAL l 116     332.780 178.485 108.193  1.00 82.59           N
ATOM   2122  CA  VAL l 116     331.682 177.567 108.544  1.00 82.59           C
ATOM   2123  C   VAL l 116     330.374 178.069 107.954  1.00 82.59           C
ATOM   2124  CB  VAL l 116     331.533 177.341 110.059  1.00 82.59           C
ATOM   2125  O   VAL l 116     329.924 179.185 108.215  1.00 82.59           O
ATOM   2126  CG1 VAL l 116     330.424 176.326 110.378  1.00 82.59           C
ATOM   2127  CG2 VAL l 116     332.825 176.834 110.690  1.00 82.59           C
ATOM   2128  N   LYS l 117     329.709 177.207 107.190  1.00 82.85           N
ATOM   2129  CA  LYS l 117     328.393 177.474 106.613  1.00 82.85           C
ATOM   2130  C   LYS l 117     327.334 176.691 107.364  1.00 82.85           C
ATOM   2131  CB  LYS l 117     328.376 177.157 105.119  1.00 82.85           C
ATOM   2132  O   LYS l 117     327.387 175.464 107.410  1.00 82.85           O
ATOM   2133  CG  LYS l 117     329.520 177.846 104.369  1.00 82.85           C
ATOM   2134  CD  LYS l 117     329.353 177.692 102.858  1.00 82.85           C
ATOM   2135  CE  LYS l 117     330.704 177.991 102.211  1.00 82.85           C
ATOM   2136  NZ  LYS l 117     330.612 177.938 100.737  1.00 82.85           N
ATOM   2137  N   LEU l 118     326.344 177.393 107.895  1.00 89.12           N
ATOM   2138  CA  LEU l 118     325.213 176.827 108.620  1.00 89.12           C
ATOM   2139  C   LEU l 118     323.941 176.836 107.769  1.00 89.12           C
ATOM   2140  CB  LEU l 118     325.002 177.613 109.924  1.00 89.12           C
ATOM   2141  O   LEU l 118     323.776 177.676 106.879  1.00 89.12           O
ATOM   2142  CG  LEU l 118     326.207 177.635 110.880  1.00 89.12           C
ATOM   2143  CD1 LEU l 118     325.832 178.464 112.106  1.00 89.12           C
ATOM   2144  CD2 LEU l 118     326.628 176.237 111.325  1.00 89.12           C
ATOM   2145  N   SER l 119     322.995 175.959 108.108  1.00 86.16           N
ATOM   2146  CA  SER l 119     321.642 175.987 107.538  1.00 86.16           C
ATOM   2147  C   SER l 119     320.884 177.279 107.866  1.00 86.16           C
ATOM   2148  CB  SER l 119     320.845 174.770 108.011  1.00 86.16           C
ATOM   2149  O   SER l 119     320.037 177.718 107.091  1.00 86.16           O
ATOM   2150  OG  SER l 119     320.720 174.720 109.424  1.00 86.16           O
ATOM   2151  N   THR l 120     321.217 177.923 108.987  1.00 89.32           N
ATOM   2152  CA  THR l 120     320.776 179.275 109.343  1.00 89.32           C
ATOM   2153  C   THR l 120     321.809 179.946 110.245  1.00 89.32           C
ATOM   2154  CB  THR l 120     319.394 179.259 110.019  1.00 89.32           C
ATOM   2155  O   THR l 120     322.367 179.309 111.135  1.00 89.32           O
ATOM   2156  CG2 THR l 120     319.318 178.451 111.316  1.00 89.32           C
ATOM   2157  OG1 THR l 120     318.997 180.575 110.340  1.00 89.32           O
ATOM   2158  N   THR l 121     322.042 181.244 110.045  1.00 95.28           N
ATOM   2159  CA  THR l 121     322.775 182.083 111.009  1.00 95.28           C
ATOM   2160  C   THR l 121     321.847 182.724 112.032  1.00 95.28           C
ATOM   2161  CB  THR l 121     323.566 183.190 110.311  1.00 95.28           C
ATOM   2162  O   THR l 121     322.301 183.109 113.100  1.00 95.28           O
ATOM   2163  CG2 THR l 121     324.709 182.623 109.478  1.00 95.28           C
ATOM   2164  OG1 THR l 121     322.724 183.914 109.438  1.00 95.28           O
ATOM   2165  N   ASN l 122     320.543 182.805 111.749  1.00 96.37           N
ATOM   2166  CA  ASN l 122     319.538 183.202 112.729  1.00 96.37           C
ATOM   2167  C   ASN l 122     319.193 181.979 113.575  1.00 96.37           C
ATOM   2168  CB  ASN l 122     318.318 183.800 112.015  1.00 96.37           C
ATOM   2169  O   ASN l 122     318.317 181.183 113.225  1.00 96.37           O
ATOM   2170  CG  ASN l 122     318.590 185.171 111.428  1.00 96.37           C
ATOM   2171  ND2 ASN l 122     317.779 185.601 110.494  1.00 96.37           N
ATOM   2172  OD1 ASN l 122     319.496 185.892 111.801  1.00 96.37           O
ATOM   2173  N   VAL l 123     319.943 181.815 114.655  1.00 95.25           N
ATOM   2174  CA  VAL l 123     319.880 180.671 115.551  1.00 95.25           C
ATOM   2175  C   VAL l 123     318.770 180.891 116.574  1.00 95.25           C
ATOM   2176  CB  VAL l 123     321.250 180.458 116.216  1.00 95.25           C
ATOM   2177  O   VAL l 123     318.676 181.947 117.199  1.00 95.25           O
ATOM   2178  CG1 VAL l 123     321.214 179.229 117.101  1.00 95.25           C
ATOM   2179  CG2 VAL l 123     322.358 180.208 115.182  1.00 95.25           C
ATOM   2180  N   THR l 124     317.921 179.883 116.757  1.00 94.93           N
ATOM   2181  CA  THR l 124     316.918 179.858 117.827  1.00 94.93           C
ATOM   2182  C   THR l 124     317.279 178.747 118.800  1.00 94.93           C
ATOM   2183  CB  THR l 124     315.506 179.665 117.263  1.00 94.93           C
ATOM   2184  O   THR l 124     317.473 177.608 118.380  1.00 94.93           O
ATOM   2185  CG2 THR l 124     314.422 179.707 118.340  1.00 94.93           C
ATOM   2186  OG1 THR l 124     315.221 180.710 116.362  1.00 94.93           O
ATOM   2187  N   SER l 125     317.355 179.067 120.092  1.00 95.29           N
ATOM   2188  CA  SER l 125     317.597 178.079 121.143  1.00 95.29           C
ATOM   2189  C   SER l 125     316.629 176.902 121.016  1.00 95.29           C
ATOM   2190  CB  SER l 125     317.475 178.715 122.526  1.00 95.29           C
ATOM   2191  O   SER l 125     315.426 177.087 120.810  1.00 95.29           O
ATOM   2192  OG  SER l 125     317.737 177.757 123.531  1.00 95.29           O
ATOM   2193  N   GLY l 126     317.167 175.687 121.094  1.00 91.40           N
ATOM   2194  CA  GLY l 126     316.410 174.444 120.969  1.00 91.40           C
ATOM   2195  C   GLY l 126     316.036 174.042 119.537  1.00 91.40           C
ATOM   2196  O   GLY l 126     315.572 172.920 119.339  1.00 91.40           O
ATOM   2197  N   VAL l 127     316.248 174.897 118.531  1.00 89.31           N
ATOM   2198  CA  VAL l 127     315.976 174.570 117.123  1.00 89.31           C
ATOM   2199  C   VAL l 127     317.277 174.145 116.459  1.00 89.31           C
ATOM   2200  CB  VAL l 127     315.320 175.742 116.373  1.00 89.31           C
ATOM   2201  O   VAL l 127     318.159 174.970 116.243  1.00 89.31           O
ATOM   2202  CG1 VAL l 127     314.962 175.337 114.936  1.00 89.31           C
ATOM   2203  CG2 VAL l 127     314.026 176.190 117.068  1.00 89.31           C
ATOM   2204  N   GLY l 128     317.392 172.851 116.155  1.00 91.28           N
ATOM   2205  CA  GLY l 128     318.615 172.264 115.614  1.00 91.28           C
ATOM   2206  C   GLY l 128     319.132 172.978 114.362  1.00 91.28           C
ATOM   2207  O   GLY l 128     318.362 173.313 113.460  1.00 91.28           O
ATOM   2208  N   VAL l 129     320.447 173.175 114.305  1.00 89.51           N
ATOM   2209  CA  VAL l 129     321.156 173.777 113.172  1.00 89.51           C
ATOM   2210  C   VAL l 129     322.196 172.781 112.675  1.00 89.51           C
ATOM   2211  CB  VAL l 129     321.800 175.119 113.558  1.00 89.51           C
ATOM   2212  O   VAL l 129     322.844 172.093 113.461  1.00 89.51           O
ATOM   2213  CG1 VAL l 129     322.485 175.794 112.361  1.00 89.51           C
ATOM   2214  CG2 VAL l 129     320.775 176.115 114.114  1.00 89.51           C
ATOM   2215  N   SER l 130     322.351 172.686 111.359  1.00 87.17           N
ATOM   2216  CA  SER l 130     323.365 171.848 110.723  1.00 87.17           C
ATOM   2217  C   SER l 130     324.471 172.709 110.134  1.00 87.17           C
ATOM   2218  CB  SER l 130     322.753 170.946 109.646  1.00 87.17           C
ATOM   2219  O   SER l 130     324.212 173.793 109.604  1.00 87.17           O
ATOM   2220  OG  SER l 130     321.933 171.664 108.740  1.00 87.17           O
ATOM   2221  N   VAL l 131     325.697 172.193 110.173  1.00 85.71           N
ATOM   2222  CA  VAL l 131     326.754 172.649 109.272  1.00 85.71           C
ATOM   2223  C   VAL l 131     326.453 172.072 107.890  1.00 85.71           C
ATOM   2224  CB  VAL l 131     328.143 172.223 109.772  1.00 85.71           C
ATOM   2225  O   VAL l 131     326.197 170.881 107.743  1.00 85.71           O
ATOM   2226  CG1 VAL l 131     329.260 172.671 108.826  1.00 85.71           C
ATOM   2227  CG2 VAL l 131     328.454 172.825 111.145  1.00 85.71           C
ATOM   2228  N   THR l 132     326.442 172.929 106.877  1.00 80.61           N
ATOM   2229  CA  THR l 132     326.257 172.543 105.469  1.00 80.61           C
ATOM   2230  C   THR l 132     327.571 172.470 104.704  1.00 80.61           C
ATOM   2231  CB  THR l 132     325.285 173.489 104.752  1.00 80.61           C
ATOM   2232  O   THR l 132     327.636 171.811 103.676  1.00 80.61           O
ATOM   2233  CG2 THR l 132     323.898 173.419 105.392  1.00 80.61           C
ATOM   2234  OG1 THR l 132     325.716 174.840 104.805  1.00 80.61           O
ATOM   2235  N   ALA l 133     328.599 173.164 105.192  1.00 78.69           N
ATOM   2236  CA  ALA l 133     329.985 173.034 104.761  1.00 78.69           C
ATOM   2237  C   ALA l 133     330.880 173.655 105.838  1.00 78.69           C
ATOM   2238  CB  ALA l 133     330.197 173.749 103.419  1.00 78.69           C
ATOM   2239  O   ALA l 133     330.487 174.638 106.467  1.00 78.69           O
ATOM   2240  N   SER l 134     332.082 173.129 106.015  1.00 75.27           N
ATOM   2241  CA  SER l 134     333.180 173.878 106.623  1.00 75.27           C
ATOM   2242  C   SER l 134     334.432 173.624 105.800  1.00 75.27           C
ATOM   2243  CB  SER l 134     333.360 173.540 108.105  1.00 75.27           C
ATOM   2244  O   SER l 134     334.536 172.559 105.199  1.00 75.27           O
ATOM   2245  OG  SER l 134     333.759 172.204 108.303  1.00 75.27           O
ATOM   2246  N   GLU l 135     335.338 174.586 105.690  1.00 69.85           N
ATOM   2247  CA  GLU l 135     336.574 174.390 104.927  1.00 69.85           C
ATOM   2248  C   GLU l 135     337.719 175.193 105.532  1.00 69.85           C
ATOM   2249  CB  GLU l 135     336.367 174.700 103.427  1.00 69.85           C
ATOM   2250  O   GLU l 135     337.667 176.420 105.545  1.00 69.85           O
ATOM   2251  CG  GLU l 135     335.861 176.115 103.102  1.00 69.85           C
ATOM   2252  CD  GLU l 135     335.616 176.314 101.606  1.00 69.85           C
ATOM   2253  OE1 GLU l 135     336.542 176.749 100.890  1.00 69.85           O
ATOM   2254  OE2 GLU l 135     334.454 176.297 101.149  1.00 69.85           O
ATOM   2255  N   TYR l 136     338.764 174.529 106.029  1.00 66.91           N
ATOM   2256  CA  TYR l 136     339.973 175.235 106.451  1.00 66.91           C
ATOM   2257  C   TYR l 136     340.691 175.727 105.217  1.00 66.91           C
ATOM   2258  CB  TYR l 136     340.854 174.348 107.330  1.00 66.91           C
ATOM   2259  O   TYR l 136     340.985 174.942 104.335  1.00 66.91           O
ATOM   2260  CG  TYR l 136     342.102 175.055 107.822  1.00 66.91           C
ATOM   2261  CD1 TYR l 136     343.378 174.589 107.460  1.00 66.91           C
ATOM   2262  CD2 TYR l 136     341.987 176.150 108.700  1.00 66.91           C
ATOM   2263  CE1 TYR l 136     344.525 175.184 108.018  1.00 66.91           C
ATOM   2264  CE2 TYR l 136     343.140 176.793 109.191  1.00 66.91           C
ATOM   2265  OH  TYR l 136     345.541 176.865 109.358  1.00 66.91           O
ATOM   2266  CZ  TYR l 136     344.415 176.303 108.852  1.00 66.91           C
ATOM   2267  N   ARG l 137     340.916 177.031 105.100  1.00 60.07           N
ATOM   2268  CA  ARG l 137     341.595 177.601 103.939  1.00 60.07           C
ATOM   2269  C   ARG l 137     342.945 178.102 104.364  1.00 60.07           C
ATOM   2270  CB  ARG l 137     340.792 178.735 103.310  1.00 60.07           C
ATOM   2271  O   ARG l 137     343.007 179.020 105.177  1.00 60.07           O
ATOM   2272  CG  ARG l 137     339.503 178.254 102.647  1.00 60.07           C
ATOM   2273  CD  ARG l 137     338.824 179.487 102.053  1.00 60.07           C
ATOM   2274  NE  ARG l 137     337.577 179.128 101.375  1.00 60.07           N
ATOM   2275  NH1 ARG l 137     336.376 181.028 101.749  1.00 60.07           N
ATOM   2276  NH2 ARG l 137     335.367 179.245 100.893  1.00 60.07           N
ATOM   2277  CZ  ARG l 137     336.455 179.804 101.323  1.00 60.07           C
ATOM   2278  N   GLN l 138     343.991 177.606 103.723  1.00 57.47           N
ATOM   2279  CA  GLN l 138     345.294 178.223 103.825  1.00 57.47           C
ATOM   2280  C   GLN l 138     345.589 179.065 102.595  1.00 57.47           C
ATOM   2281  CB  GLN l 138     346.365 177.186 104.061  1.00 57.47           C
ATOM   2282  O   GLN l 138     345.646 178.571 101.471  1.00 57.47           O
ATOM   2283  CG  GLN l 138     347.713 177.878 104.199  1.00 57.47           C
ATOM   2284  CD  GLN l 138     347.892 178.739 105.436  1.00 57.47           C
ATOM   2285  NE2 GLN l 138     348.826 179.660 105.416  1.00 57.47           N
ATOM   2286  OE1 GLN l 138     347.205 178.637 106.429  1.00 57.47           O
ATOM   2287  N   ALA l 139     345.853 180.349 102.817  1.00 51.91           N
ATOM   2288  CA  ALA l 139     346.273 181.238 101.750  1.00 51.91           C
ATOM   2289  C   ALA l 139     347.623 180.800 101.156  1.00 51.91           C
ATOM   2290  CB  ALA l 139     346.299 182.674 102.276  1.00 51.91           C
ATOM   2291  O   ALA l 139     348.608 180.638 101.878  1.00 51.91           O
ATOM   2292  N   ILE l 140     347.661 180.707  99.829  1.00 48.16           N
ATOM   2293  CA  ILE l 140     348.876 180.615  99.022  1.00 48.16           C
ATOM   2294  C   ILE l 140     349.525 181.999  99.082  1.00 48.16           C
ATOM   2295  CB  ILE l 140     348.513 180.173  97.584  1.00 48.16           C
ATOM   2296  O   ILE l 140     348.973 182.971  98.554  1.00 48.16           O
ATOM   2297  CG1 ILE l 140     347.822 178.787  97.580  1.00 48.16           C
ATOM   2298  CG2 ILE l 140     349.762 180.156  96.691  1.00 48.16           C
ATOM   2299  CD1 ILE l 140     347.269 178.364  96.213  1.00 48.16           C
ATOM   2300  N   ARG l 141     350.642 182.121  99.804  1.00 45.61           N
ATOM   2301  CA  ARG l 141     351.296 183.405 100.100  1.00 45.61           C
ATOM   2302  C   ARG l 141     352.790 183.375  99.853  1.00 45.61           C
ATOM   2303  CB  ARG l 141     351.017 183.827 101.547  1.00 45.61           C
ATOM   2304  O   ARG l 141     353.415 182.365 100.226  1.00 45.61           O
ATOM   2305  CG  ARG l 141     349.618 184.427 101.687  1.00 45.61           C
ATOM   2306  CD  ARG l 141     349.416 184.950 103.111  1.00 45.61           C
ATOM   2307  NE  ARG l 141     348.381 186.001 103.148  1.00 45.61           N
ATOM   2308  NH1 ARG l 141     349.191 187.140 104.960  1.00 45.61           N
ATOM   2309  NH2 ARG l 141     347.530 188.017 103.745  1.00 45.61           N
ATOM   2310  CZ  ARG l 141     348.365 187.038 103.957  1.00 45.61           C
ATOM   2311  OXT ARG l 141     353.264 184.421  99.361  1.00 45.61           O
TER    2312      ARG l 141
ATOM   2313  N   MET m   1     422.024 215.594 102.749  1.00 25.28           N
ATOM   2314  CA  MET m   1     420.852 215.426 101.862  1.00 25.28           C
ATOM   2315  C   MET m   1     420.781 213.945 101.560  1.00 25.28           C
ATOM   2316  CB  MET m   1     421.025 216.250 100.567  1.00 25.28           C
ATOM   2317  O   MET m   1     421.642 213.491 100.836  1.00 25.28           O
ATOM   2318  CG  MET m   1     419.751 216.484  99.762  1.00 25.28           C
ATOM   2319  SD  MET m   1     420.101 217.266  98.157  1.00 25.28           S
ATOM   2320  CE  MET m   1     418.465 217.218  97.386  1.00 25.28           C
ATOM   2321  N   ALA m   2     419.846 213.202 102.162  1.00 30.60           N
ATOM   2322  CA  ALA m   2     419.844 211.733 102.136  1.00 30.60           C
ATOM   2323  C   ALA m   2     420.111 211.158 100.737  1.00 30.60           C
ATOM   2324  CB  ALA m   2     418.491 211.243 102.668  1.00 30.60           C
ATOM   2325  O   ALA m   2     419.686 211.775  99.749  1.00 30.60           O
ATOM   2326  N   LEU m   3     420.795 210.013 100.679  1.00 30.16           N
ATOM   2327  CA  LEU m   3     420.911 209.185  99.483  1.00 30.16           C
ATOM   2328  C   LEU m   3     419.532 209.128  98.811  1.00 30.16           C
ATOM   2329  CB  LEU m   3     421.392 207.775  99.907  1.00 30.16           C
ATOM   2330  O   LEU m   3     418.568 208.630  99.393  1.00 30.16           O
ATOM   2331  CG  LEU m   3     422.445 207.159  98.975  1.00 30.16           C
ATOM   2332  CD1 LEU m   3     423.757 207.935  99.122  1.00 30.16           C
ATOM   2333  CD2 LEU m   3     422.710 205.706  99.352  1.00 30.16           C
ATOM   2334  N   ARG m   4     419.393 209.756  97.644  1.00 29.61           N
ATOM   2335  CA  ARG m   4     418.214 209.576  96.802  1.00 29.61           C
ATOM   2336  C   ARG m   4     418.531 208.366  95.976  1.00 29.61           C
ATOM   2337  CB  ARG m   4     417.929 210.795  95.933  1.00 29.61           C
ATOM   2338  O   ARG m   4     419.252 208.450  94.989  1.00 29.61           O
ATOM   2339  CG  ARG m   4     416.936 211.710  96.638  1.00 29.61           C
ATOM   2340  CD  ARG m   4     416.835 212.996  95.823  1.00 29.61           C
ATOM   2341  NE  ARG m   4     416.000 213.999  96.507  1.00 29.61           N
ATOM   2342  NH1 ARG m   4     416.377 215.745  95.057  1.00 29.61           N
ATOM   2343  NH2 ARG m   4     415.076 216.050  96.832  1.00 29.61           N
ATOM   2344  CZ  ARG m   4     415.813 215.248  96.120  1.00 29.61           C
ATOM   2345  N   LEU m   5     418.055 207.250  96.469  1.00 35.97           N
ATOM   2346  CA  LEU m   5     418.142 205.995  95.772  1.00 35.97           C
ATOM   2347  C   LEU m   5     417.103 206.003  94.666  1.00 35.97           C
ATOM   2348  CB  LEU m   5     417.973 204.901  96.827  1.00 35.97           C
ATOM   2349  O   LEU m   5     416.109 206.730  94.760  1.00 35.97           O
ATOM   2350  CG  LEU m   5     419.219 204.913  97.731  1.00 35.97           C
ATOM   2351  CD1 LEU m   5     418.953 204.439  99.150  1.00 35.97           C
ATOM   2352  CD2 LEU m   5     420.241 204.052  97.020  1.00 35.97           C
ATOM   2353  N   HIS m   6     417.352 205.260  93.591  1.00 37.59           N
ATOM   2354  CA  HIS m   6     416.327 205.061  92.581  1.00 37.59           C
ATOM   2355  C   HIS m   6     415.101 204.493  93.302  1.00 37.59           C
ATOM   2356  CB  HIS m   6     416.868 204.132  91.503  1.00 37.59           C
ATOM   2357  O   HIS m   6     415.179 203.386  93.819  1.00 37.59           O
ATOM   2358  CG  HIS m   6     415.869 203.797  90.430  1.00 37.59           C
ATOM   2359  CD2 HIS m   6     416.177 203.681  89.106  1.00 37.59           C
ATOM   2360  ND1 HIS m   6     414.524 203.504  90.566  1.00 37.59           N
ATOM   2361  CE1 HIS m   6     414.039 203.226  89.345  1.00 37.59           C
ATOM   2362  NE2 HIS m   6     415.020 203.303  88.442  1.00 37.59           N
ATOM   2363  N   PRO m   7     413.986 205.230  93.394  1.00 41.55           N
ATOM   2364  CA  PRO m   7     412.998 204.988  94.440  1.00 41.55           C
ATOM   2365  C   PRO m   7     412.335 203.623  94.273  1.00 41.55           C
ATOM   2366  CB  PRO m   7     412.027 206.164  94.337  1.00 41.55           C
ATOM   2367  O   PRO m   7     412.079 202.941  95.257  1.00 41.55           O
ATOM   2368  CG  PRO m   7     412.164 206.637  92.892  1.00 41.55           C
ATOM   2369  CD  PRO m   7     413.647 206.411  92.623  1.00 41.55           C
ATOM   2370  N   THR m   8     412.119 203.189  93.028  1.00 42.74           N
ATOM   2371  CA  THR m   8     411.590 201.855  92.727  1.00 42.74           C
ATOM   2372  C   THR m   8     412.586 200.756  93.054  1.00 42.74           C
ATOM   2373  CB  THR m   8     411.155 201.743  91.266  1.00 42.74           C
ATOM   2374  O   THR m   8     412.225 199.826  93.752  1.00 42.74           O
ATOM   2375  CG2 THR m   8     410.301 200.505  91.021  1.00 42.74           C
ATOM   2376  OG1 THR m   8     410.399 202.883  90.924  1.00 42.74           O
ATOM   2377  N   ASN m   9     413.842 200.881  92.632  1.00 42.61           N
ATOM   2378  CA  ASN m   9     414.885 199.891  92.905  1.00 42.61           C
ATOM   2379  C   ASN m   9     415.240 199.809  94.388  1.00 42.61           C
ATOM   2380  CB  ASN m   9     416.114 200.271  92.073  1.00 42.61           C
ATOM   2381  O   ASN m   9     415.475 198.727  94.908  1.00 42.61           O
ATOM   2382  CG  ASN m   9     415.921 199.992  90.597  1.00 42.61           C
ATOM   2383  ND2 ASN m   9     416.923 200.225  89.787  1.00 42.61           N
ATOM   2384  OD1 ASN m   9     414.857 199.601  90.156  1.00 42.61           O
ATOM   2385  N   PHE m  10     415.230 200.949  95.071  1.00 44.84           N
ATOM   2386  CA  PHE m  10     415.302 201.029  96.516  1.00 44.84           C
ATOM   2387  C   PHE m  10     414.131 200.303  97.143  1.00 44.84           C
ATOM   2388  CB  PHE m  10     415.231 202.491  96.941  1.00 44.84           C
ATOM   2389  O   PHE m  10     414.320 199.496  98.039  1.00 44.84           O
ATOM   2390  CG  PHE m  10     415.368 202.660  98.433  1.00 44.84           C
ATOM   2391  CD1 PHE m  10     414.285 203.073  99.230  1.00 44.84           C
ATOM   2392  CD2 PHE m  10     416.595 202.371  99.027  1.00 44.84           C
ATOM   2393  CE1 PHE m  10     414.444 203.215 100.624  1.00 44.84           C
ATOM   2394  CE2 PHE m  10     416.761 202.592 100.397  1.00 44.84           C
ATOM   2395  CZ  PHE m  10     415.695 202.984 101.211  1.00 44.84           C
ATOM   2396  N   ALA m  11     412.918 200.574  96.659  1.00 45.09           N
ATOM   2397  CA  ALA m  11     411.742 199.935  97.191  1.00 45.09           C
ATOM   2398  C   ALA m  11     411.772 198.423  96.949  1.00 45.09           C
ATOM   2399  CB  ALA m  11     410.490 200.611  96.638  1.00 45.09           C
ATOM   2400  O   ALA m  11     411.461 197.681  97.867  1.00 45.09           O
ATOM   2401  N   LEU m  12     412.195 197.972  95.766  1.00 44.71           N
ATOM   2402  CA  LEU m  12     412.392 196.562  95.424  1.00 44.71           C
ATOM   2403  C   LEU m  12     413.390 195.923  96.360  1.00 44.71           C
ATOM   2404  CB  LEU m  12     412.852 196.416  93.968  1.00 44.71           C
ATOM   2405  O   LEU m  12     413.029 194.968  97.032  1.00 44.71           O
ATOM   2406  CG  LEU m  12     411.727 196.602  92.944  1.00 44.71           C
ATOM   2407  CD1 LEU m  12     412.317 196.667  91.539  1.00 44.71           C
ATOM   2408  CD2 LEU m  12     410.730 195.446  92.986  1.00 44.71           C
ATOM   2409  N   ALA m  13     414.579 196.509  96.476  1.00 46.66           N
ATOM   2410  CA  ALA m  13     415.598 196.020  97.378  1.00 46.66           C
ATOM   2411  C   ALA m  13     415.021 195.933  98.796  1.00 46.66           C
ATOM   2412  CB  ALA m  13     416.839 196.915  97.249  1.00 46.66           C
ATOM   2413  O   ALA m  13     415.093 194.879  99.410  1.00 46.66           O
ATOM   2414  N   VAL m  14     414.396 197.001  99.315  1.00 50.86           N
ATOM   2415  CA  VAL m  14     413.896 197.051 100.705  1.00 50.86           C
ATOM   2416  C   VAL m  14     412.797 196.034 100.930  1.00 50.86           C
ATOM   2417  CB  VAL m  14     413.384 198.449 101.057  1.00 50.86           C
ATOM   2418  O   VAL m  14     412.725 195.411 101.988  1.00 50.86           O
ATOM   2419  CG1 VAL m  14     412.696 198.452 102.419  1.00 50.86           C
ATOM   2420  CG2 VAL m  14     414.329 199.653 101.024  1.00 50.86           C
ATOM   2421  N   CYS m  15     411.930 195.888  99.938  1.00 48.61           N
ATOM   2422  CA  CYS m  15     410.886 194.893  99.941  1.00 48.61           C
ATOM   2423  C   CYS m  15     411.494 193.494 100.036  1.00 48.61           C
ATOM   2424  CB  CYS m  15     410.030 195.106  98.711  1.00 48.61           C
ATOM   2425  O   CYS m  15     411.069 192.707 100.869  1.00 48.61           O
ATOM   2426  SG  CYS m  15     408.486 194.174  98.840  1.00 48.61           S
ATOM   2427  N   ASN m  16     412.531 193.254  99.243  1.00 48.12           N
ATOM   2428  CA  ASN m  16     413.281 192.017  99.148  1.00 48.12           C
ATOM   2429  C   ASN m  16     413.995 191.652 100.451  1.00 48.12           C
ATOM   2430  CB  ASN m  16     414.226 192.181  97.944  1.00 48.12           C
ATOM   2431  O   ASN m  16     413.602 190.706 101.120  1.00 48.12           O
ATOM   2432  CG  ASN m  16     413.614 191.688  96.643  1.00 48.12           C
ATOM   2433  ND2 ASN m  16     414.328 191.801  95.552  1.00 48.12           N
ATOM   2434  OD1 ASN m  16     412.525 191.142  96.596  1.00 48.12           O
ATOM   2435  N   ALA m  17     414.911 192.509 100.881  1.00 51.10           N
ATOM   2436  CA  ALA m  17     415.608 192.412 102.153  1.00 51.10           C
ATOM   2437  C   ALA m  17     414.667 192.197 103.347  1.00 51.10           C
ATOM   2438  CB  ALA m  17     416.322 193.744 102.303  1.00 51.10           C
ATOM   2439  O   ALA m  17     415.014 191.519 104.313  1.00 51.10           O
ATOM   2440  N   GLY m  18     413.482 192.816 103.295  1.00 51.81           N
ATOM   2441  CA  GLY m  18     412.462 192.680 104.325  1.00 51.81           C
ATOM   2442  C   GLY m  18     411.758 191.351 104.334  1.00 51.81           C
ATOM   2443  O   GLY m  18     411.347 190.909 105.404  1.00 51.81           O
ATOM   2444  N   VAL m  19     411.638 190.707 103.180  1.00 54.43           N
ATOM   2445  CA  VAL m  19     411.035 189.387 103.113  1.00 54.43           C
ATOM   2446  C   VAL m  19     412.022 188.234 103.237  1.00 54.43           C
ATOM   2447  CB  VAL m  19     410.113 189.231 101.920  1.00 54.43           C
ATOM   2448  O   VAL m  19     411.595 187.176 103.697  1.00 54.43           O
ATOM   2449  CG1 VAL m  19     408.923 190.188 102.020  1.00 54.43           C
ATOM   2450  CG2 VAL m  19     410.783 189.306 100.551  1.00 54.43           C
ATOM   2451  N   ASP m  20     413.311 188.455 102.964  1.00 52.99           N
ATOM   2452  CA  ASP m  20     414.396 187.484 103.214  1.00 52.99           C
ATOM   2453  C   ASP m  20     414.470 187.074 104.689  1.00 52.99           C
ATOM   2454  CB  ASP m  20     415.746 188.104 102.830  1.00 52.99           C
ATOM   2455  O   ASP m  20     414.784 185.937 105.044  1.00 52.99           O
ATOM   2456  CG  ASP m  20     415.855 188.412 101.343  1.00 52.99           C
ATOM   2457  OD1 ASP m  20     415.297 187.651 100.531  1.00 52.99           O
ATOM   2458  OD2 ASP m  20     416.419 189.480 101.013  1.00 52.99           O
ATOM   2459  N   GLN m  21     414.063 187.978 105.586  1.00 55.55           N
ATOM   2460  CA  GLN m  21     413.915 187.677 107.012  1.00 55.55           C
ATOM   2461  C   GLN m  21     412.964 186.492 107.272  1.00 55.55           C
ATOM   2462  CB  GLN m  21     413.422 188.925 107.763  1.00 55.55           C
ATOM   2463  O   GLN m  21     412.998 185.906 108.352  1.00 55.55           O
ATOM   2464  CG  GLN m  21     414.323 190.157 107.588  1.00 55.55           C
ATOM   2465  CD  GLN m  21     415.752 189.943 108.080  1.00 55.55           C
ATOM   2466  NE2 GLN m  21     416.722 190.467 107.365  1.00 55.55           N
ATOM   2467  OE1 GLN m  21     416.037 189.291 109.072  1.00 55.55           O
ATOM   2468  N   PHE m  22     412.124 186.104 106.303  1.00 58.33           N
ATOM   2469  CA  PHE m  22     411.198 184.976 106.409  1.00 58.33           C
ATOM   2470  C   PHE m  22     411.529 183.795 105.495  1.00 58.33           C
ATOM   2471  CB  PHE m  22     409.754 185.422 106.199  1.00 58.33           C
ATOM   2472  O   PHE m  22     410.674 182.922 105.307  1.00 58.33           O
ATOM   2473  CG  PHE m  22     409.387 186.695 106.910  1.00 58.33           C
ATOM   2474  CD1 PHE m  22     409.243 186.733 108.306  1.00 58.33           C
ATOM   2475  CD2 PHE m  22     409.272 187.866 106.159  1.00 58.33           C
ATOM   2476  CE1 PHE m  22     408.968 187.957 108.940  1.00 58.33           C
ATOM   2477  CE2 PHE m  22     408.986 189.075 106.788  1.00 58.33           C
ATOM   2478  CZ  PHE m  22     408.810 189.125 108.177  1.00 58.33           C
ATOM   2479  N   ASP m  23     412.738 183.705 104.944  1.00 55.36           N
ATOM   2480  CA  ASP m  23     413.135 182.540 104.140  1.00 55.36           C
ATOM   2481  C   ASP m  23     413.163 181.260 104.972  1.00 55.36           C
ATOM   2482  CB  ASP m  23     414.492 182.798 103.477  1.00 55.36           C
ATOM   2483  O   ASP m  23     412.698 180.200 104.545  1.00 55.36           O
ATOM   2484  CG  ASP m  23     414.359 183.754 102.290  1.00 55.36           C
ATOM   2485  OD1 ASP m  23     413.240 183.796 101.713  1.00 55.36           O
ATOM   2486  OD2 ASP m  23     415.359 184.417 101.969  1.00 55.36           O
ATOM   2487  N   THR m  24     413.556 181.380 106.237  1.00 62.25           N
ATOM   2488  CA  THR m  24     413.464 180.307 107.240  1.00 62.25           C
ATOM   2489  C   THR m  24     412.092 180.241 107.924  1.00 62.25           C
ATOM   2490  CB  THR m  24     414.611 180.407 108.247  1.00 62.25           C
ATOM   2491  O   THR m  24     411.913 179.570 108.944  1.00 62.25           O
ATOM   2492  CG2 THR m  24     415.968 180.187 107.584  1.00 62.25           C
ATOM   2493  OG1 THR m  24     414.647 181.686 108.834  1.00 62.25           O
ATOM   2494  N   GLY m  25     411.099 180.918 107.350  1.00 67.17           N
ATOM   2495  CA  GLY m  25     409.775 181.091 107.918  1.00 67.17           C
ATOM   2496  C   GLY m  25     409.768 182.110 109.052  1.00 67.17           C
ATOM   2497  O   GLY m  25     410.552 183.052 109.105  1.00 67.17           O
ATOM   2498  N   GLY m  26     408.827 181.934 109.967  1.00 77.81           N
ATOM   2499  CA  GLY m  26     408.539 182.917 110.998  1.00 77.81           C
ATOM   2500  C   GLY m  26     407.087 182.826 111.430  1.00 77.81           C
ATOM   2501  O   GLY m  26     406.419 181.807 111.211  1.00 77.81           O
ATOM   2502  N   THR m  27     406.573 183.892 112.029  1.00 86.59           N
ATOM   2503  CA  THR m  27     405.187 183.937 112.489  1.00 86.59           C
ATOM   2504  C   THR m  27     404.475 185.208 112.064  1.00 86.59           C
ATOM   2505  CB  THR m  27     405.062 183.718 114.003  1.00 86.59           C
ATOM   2506  O   THR m  27     405.031 186.301 112.106  1.00 86.59           O
ATOM   2507  CG2 THR m  27     405.594 182.355 114.447  1.00 86.59           C
ATOM   2508  OG1 THR m  27     405.738 184.700 114.747  1.00 86.59           O
ATOM   2509  N   ILE m  28     403.204 185.063 111.687  1.00 87.34           N
ATOM   2510  CA  ILE m  28     402.254 186.176 111.617  1.00 87.34           C
ATOM   2511  C   ILE m  28     401.350 186.038 112.840  1.00 87.34           C
ATOM   2512  CB  ILE m  28     401.463 186.186 110.290  1.00 87.34           C
ATOM   2513  O   ILE m  28     400.468 185.175 112.892  1.00 87.34           O
ATOM   2514  CG1 ILE m  28     402.377 186.261 109.051  1.00 87.34           C
ATOM   2515  CG2 ILE m  28     400.470 187.355 110.265  1.00 87.34           C
ATOM   2516  CD1 ILE m  28     401.661 185.970 107.725  1.00 87.34           C
ATOM   2517  N   GLU m  29     401.587 186.871 113.845  1.00 92.32           N
ATOM   2518  CA  GLU m  29     400.803 186.928 115.074  1.00 92.32           C
ATOM   2519  C   GLU m  29     399.670 187.941 114.899  1.00 92.32           C
ATOM   2520  CB  GLU m  29     401.720 187.293 116.249  1.00 92.32           C
ATOM   2521  O   GLU m  29     399.912 189.132 114.719  1.00 92.32           O
ATOM   2522  CG  GLU m  29     402.730 186.191 116.597  1.00 92.32           C
ATOM   2523  CD  GLU m  29     403.712 186.593 117.712  1.00 92.32           C
ATOM   2524  OE1 GLU m  29     404.524 185.743 118.142  1.00 92.32           O
ATOM   2525  OE2 GLU m  29     403.749 187.756 118.167  1.00 92.32           O
ATOM   2526  N   ILE m  30     398.422 187.470 114.917  1.00 94.89           N
ATOM   2527  CA  ILE m  30     397.230 188.290 114.681  1.00 94.89           C
ATOM   2528  C   ILE m  30     396.664 188.780 116.003  1.00 94.89           C
ATOM   2529  CB  ILE m  30     396.161 187.504 113.902  1.00 94.89           C
ATOM   2530  O   ILE m  30     396.346 187.980 116.887  1.00 94.89           O
ATOM   2531  CG1 ILE m  30     396.688 186.933 112.570  1.00 94.89           C
ATOM   2532  CG2 ILE m  30     394.908 188.363 113.662  1.00 94.89           C
ATOM   2533  CD1 ILE m  30     397.164 187.963 111.549  1.00 94.89           C
ATOM   2534  N   TYR m  31     396.443 190.083 116.090  1.00 95.05           N
ATOM   2535  CA  TYR m  31     395.974 190.762 117.284  1.00 95.05           C
ATOM   2536  C   TYR m  31     394.668 191.523 117.044  1.00 95.05           C
ATOM   2537  CB  TYR m  31     397.080 191.697 117.772  1.00 95.05           C
ATOM   2538  O   TYR m  31     394.316 191.893 115.916  1.00 95.05           O
ATOM   2539  CG  TYR m  31     398.293 190.989 118.336  1.00 95.05           C
ATOM   2540  CD1 TYR m  31     398.324 190.624 119.694  1.00 95.05           C
ATOM   2541  CD2 TYR m  31     399.389 190.699 117.504  1.00 95.05           C
ATOM   2542  CE1 TYR m  31     399.420 189.911 120.209  1.00 95.05           C
ATOM   2543  CE2 TYR m  31     400.494 190.001 118.021  1.00 95.05           C
ATOM   2544  OH  TYR m  31     401.546 188.876 119.858  1.00 95.05           O
ATOM   2545  CZ  TYR m  31     400.496 189.576 119.363  1.00 95.05           C
ATOM   2546  N   ASP m  32     393.952 191.768 118.137  1.00 95.68           N
ATOM   2547  CA  ASP m  32     392.880 192.757 118.189  1.00 95.68           C
ATOM   2548  C   ASP m  32     393.388 194.147 118.622  1.00 95.68           C
ATOM   2549  CB  ASP m  32     391.714 192.229 119.053  1.00 95.68           C
ATOM   2550  O   ASP m  32     394.578 194.386 118.859  1.00 95.68           O
ATOM   2551  CG  ASP m  32     391.964 192.169 120.564  1.00 95.68           C
ATOM   2552  OD1 ASP m  32     392.960 192.733 121.056  1.00 95.68           O
ATOM   2553  OD2 ASP m  32     391.108 191.592 121.270  1.00 95.68           O
ATOM   2554  N   GLY m  33     392.460 195.098 118.728  1.00 92.16           N
ATOM   2555  CA  GLY m  33     392.736 196.420 119.278  1.00 92.16           C
ATOM   2556  C   GLY m  33     393.492 197.338 118.319  1.00 92.16           C
ATOM   2557  O   GLY m  33     393.326 197.275 117.101  1.00 92.16           O
ATOM   2558  N   VAL m  34     394.264 198.264 118.885  1.00 87.49           N
ATOM   2559  CA  VAL m  34     394.999 199.281 118.122  1.00 87.49           C
ATOM   2560  C   VAL m  34     396.412 198.780 117.856  1.00 87.49           C
ATOM   2561  CB  VAL m  34     395.003 200.633 118.863  1.00 87.49           C
ATOM   2562  O   VAL m  34     397.100 198.391 118.798  1.00 87.49           O
ATOM   2563  CG1 VAL m  34     395.733 201.725 118.074  1.00 87.49           C
ATOM   2564  CG2 VAL m  34     393.572 201.132 119.108  1.00 87.49           C
ATOM   2565  N   GLN m  35     396.848 198.828 116.599  1.00 84.56           N
ATOM   2566  CA  GLN m  35     398.231 198.536 116.228  1.00 84.56           C
ATOM   2567  C   GLN m  35     399.198 199.456 117.001  1.00 84.56           C
ATOM   2568  CB  GLN m  35     398.387 198.721 114.713  1.00 84.56           C
ATOM   2569  O   GLN m  35     398.942 200.663 117.084  1.00 84.56           O
ATOM   2570  CG  GLN m  35     399.749 198.243 114.185  1.00 84.56           C
ATOM   2571  CD  GLN m  35     399.911 198.454 112.684  1.00 84.56           C
ATOM   2572  NE2 GLN m  35     401.126 198.443 112.185  1.00 84.56           N
ATOM   2573  OE1 GLN m  35     398.960 198.632 111.939  1.00 84.56           O
ATOM   2574  N   PRO m  36     400.295 198.929 117.575  1.00 76.10           N
ATOM   2575  CA  PRO m  36     401.376 199.743 118.113  1.00 76.10           C
ATOM   2576  C   PRO m  36     401.894 200.754 117.083  1.00 76.10           C
ATOM   2577  CB  PRO m  36     402.458 198.752 118.549  1.00 76.10           C
ATOM   2578  O   PRO m  36     401.777 200.554 115.877  1.00 76.10           O
ATOM   2579  CG  PRO m  36     401.665 197.483 118.849  1.00 76.10           C
ATOM   2580  CD  PRO m  36     400.587 197.523 117.774  1.00 76.10           C
ATOM   2581  N   ALA m  37     402.458 201.865 117.559  1.00 67.72           N
ATOM   2582  CA  ALA m  37     402.905 202.938 116.673  1.00 67.72           C
ATOM   2583  C   ALA m  37     404.028 202.500 115.721  1.00 67.72           C
ATOM   2584  CB  ALA m  37     403.349 204.127 117.530  1.00 67.72           C
ATOM   2585  O   ALA m  37     404.132 203.046 114.628  1.00 67.72           O
ATOM   2586  N   ASP m  38     404.836 201.526 116.141  1.00 63.31           N
ATOM   2587  CA  ASP m  38     405.904 200.911 115.367  1.00 63.31           C
ATOM   2588  C   ASP m  38     406.227 199.500 115.912  1.00 63.31           C
ATOM   2589  CB  ASP m  38     407.136 201.830 115.386  1.00 63.31           C
ATOM   2590  O   ASP m  38     405.812 199.166 117.034  1.00 63.31           O
ATOM   2591  CG  ASP m  38     407.713 202.005 116.782  1.00 63.31           C
ATOM   2592  OD1 ASP m  38     408.323 201.023 117.264  1.00 63.31           O
ATOM   2593  OD2 ASP m  38     407.517 203.090 117.374  1.00 63.31           O
ATOM   2594  N   PRO m  39     406.979 198.675 115.154  1.00 65.93           N
ATOM   2595  CA  PRO m  39     407.266 197.289 115.532  1.00 65.93           C
ATOM   2596  C   PRO m  39     408.105 197.140 116.813  1.00 65.93           C
ATOM   2597  CB  PRO m  39     407.966 196.670 114.314  1.00 65.93           C
ATOM   2598  O   PRO m  39     408.081 196.083 117.448  1.00 65.93           O
ATOM   2599  CG  PRO m  39     407.607 197.584 113.148  1.00 65.93           C
ATOM   2600  CD  PRO m  39     407.486 198.942 113.812  1.00 65.93           C
ATOM   2601  N   THR m  40     408.810 198.194 117.241  1.00 64.95           N
ATOM   2602  CA  THR m  40     409.634 198.178 118.462  1.00 64.95           C
ATOM   2603  C   THR m  40     408.803 198.392 119.728  1.00 64.95           C
ATOM   2604  CB  THR m  40     410.789 199.194 118.404  1.00 64.95           C
ATOM   2605  O   THR m  40     409.213 197.998 120.824  1.00 64.95           O
ATOM   2606  CG2 THR m  40     411.511 199.228 117.054  1.00 64.95           C
ATOM   2607  OG1 THR m  40     410.380 200.507 118.708  1.00 64.95           O
ATOM   2608  N   VAL m  41     407.603 198.973 119.604  1.00 69.81           N
ATOM   2609  CA  VAL m  41     406.694 199.183 120.735  1.00 69.81           C
ATOM   2610  C   VAL m  41     406.131 197.845 121.208  1.00 69.81           C
ATOM   2611  CB  VAL m  41     405.583 200.193 120.395  1.00 69.81           C
ATOM   2612  O   VAL m  41     405.568 197.062 120.438  1.00 69.81           O
ATOM   2613  CG1 VAL m  41     404.548 200.332 121.524  1.00 69.81           C
ATOM   2614  CG2 VAL m  41     406.169 201.588 120.171  1.00 69.81           C
ATOM   2615  N   ALA m  42     406.262 197.587 122.509  1.00 80.06           N
ATOM   2616  CA  ALA m  42     405.738 196.384 123.140  1.00 80.06           C
ATOM   2617  C   ALA m  42     404.204 196.304 123.041  1.00 80.06           C
ATOM   2618  CB  ALA m  42     406.212 196.333 124.597  1.00 80.06           C
ATOM   2619  O   ALA m  42     403.489 197.292 123.228  1.00 80.06           O
ATOM   2620  N   ILE m  43     403.699 195.093 122.813  1.00 85.11           N
ATOM   2621  CA  ILE m  43     402.272 194.781 122.915  1.00 85.11           C
ATOM   2622  C   ILE m  43     401.852 194.863 124.380  1.00 85.11           C
ATOM   2623  CB  ILE m  43     401.997 193.392 122.315  1.00 85.11           C
ATOM   2624  O   ILE m  43     402.543 194.352 125.261  1.00 85.11           O
ATOM   2625  CG1 ILE m  43     402.189 193.456 120.790  1.00 85.11           C
ATOM   2626  CG2 ILE m  43     400.569 192.914 122.631  1.00 85.11           C
ATOM   2627  CD1 ILE m  43     402.562 192.095 120.205  1.00 85.11           C
ATOM   2628  N   THR m  44     400.722 195.516 124.645  1.00 85.68           N
ATOM   2629  CA  THR m  44     400.272 195.804 126.015  1.00 85.68           C
ATOM   2630  C   THR m  44     398.825 195.400 126.248  1.00 85.68           C
ATOM   2631  CB  THR m  44     400.473 197.284 126.376  1.00 85.68           C
ATOM   2632  O   THR m  44     398.555 194.587 127.127  1.00 85.68           O
ATOM   2633  CG2 THR m  44     401.944 197.659 126.539  1.00 85.68           C
ATOM   2634  OG1 THR m  44     399.951 198.126 125.375  1.00 85.68           O
ATOM   2635  N   THR m  45     397.889 195.961 125.484  1.00 90.25           N
ATOM   2636  CA  THR m  45     396.443 195.738 125.660  1.00 90.25           C
ATOM   2637  C   THR m  45     395.821 194.889 124.561  1.00 90.25           C
ATOM   2638  CB  THR m  45     395.686 197.071 125.738  1.00 90.25           C
ATOM   2639  O   THR m  45     394.653 194.532 124.660  1.00 90.25           O
ATOM   2640  CG2 THR m  45     396.138 197.924 126.923  1.00 90.25           C
ATOM   2641  OG1 THR m  45     395.885 197.832 124.566  1.00 90.25           O
ATOM   2642  N   GLN m  46     396.566 194.634 123.492  1.00 89.54           N
ATOM   2643  CA  GLN m  46     396.121 193.859 122.346  1.00 89.54           C
ATOM   2644  C   GLN m  46     396.177 192.368 122.685  1.00 89.54           C
ATOM   2645  CB  GLN m  46     396.988 194.189 121.121  1.00 89.54           C
ATOM   2646  O   GLN m  46     397.192 191.873 123.181  1.00 89.54           O
ATOM   2647  CG  GLN m  46     397.086 195.690 120.786  1.00 89.54           C
ATOM   2648  CD  GLN m  46     398.188 196.464 121.515  1.00 89.54           C
ATOM   2649  NE2 GLN m  46     398.500 197.654 121.065  1.00 89.54           N
ATOM   2650  OE1 GLN m  46     398.777 196.054 122.507  1.00 89.54           O
ATOM   2651  N   ASN m  47     395.098 191.645 122.410  1.00 95.65           N
ATOM   2652  CA  ASN m  47     395.012 190.210 122.641  1.00 95.65           C
ATOM   2653  C   ASN m  47     395.484 189.459 121.400  1.00 95.65           C
ATOM   2654  CB  ASN m  47     393.578 189.809 123.011  1.00 95.65           C
ATOM   2655  O   ASN m  47     395.010 189.720 120.294  1.00 95.65           O
ATOM   2656  CG  ASN m  47     393.040 190.609 124.178  1.00 95.65           C
ATOM   2657  ND2 ASN m  47     392.057 191.442 123.943  1.00 95.65           N
ATOM   2658  OD1 ASN m  47     393.497 190.492 125.305  1.00 95.65           O
ATOM   2659  N   LEU m  48     396.381 188.491 121.591  1.00 96.77           N
ATOM   2660  CA  LEU m  48     396.734 187.539 120.542  1.00 96.77           C
ATOM   2661  C   LEU m  48     395.514 186.659 120.247  1.00 96.77           C
ATOM   2662  CB  LEU m  48     397.947 186.702 120.988  1.00 96.77           C
ATOM   2663  O   LEU m  48     395.027 185.946 121.127  1.00 96.77           O
ATOM   2664  CG  LEU m  48     398.412 185.668 119.944  1.00 96.77           C
ATOM   2665  CD1 LEU m  48     398.989 186.317 118.690  1.00 96.77           C
ATOM   2666  CD2 LEU m  48     399.501 184.786 120.552  1.00 96.77           C
ATOM   2667  N   LEU m  49     395.031 186.695 119.009  1.00 96.53           N
ATOM   2668  CA  LEU m  49     393.904 185.883 118.559  1.00 96.53           C
ATOM   2669  C   LEU m  49     394.382 184.544 118.008  1.00 96.53           C
ATOM   2670  CB  LEU m  49     393.092 186.653 117.505  1.00 96.53           C
ATOM   2671  O   LEU m  49     393.803 183.505 118.326  1.00 96.53           O
ATOM   2672  CG  LEU m  49     392.541 188.010 117.977  1.00 96.53           C
ATOM   2673  CD1 LEU m  49     391.715 188.617 116.844  1.00 96.53           C
ATOM   2674  CD2 LEU m  49     391.651 187.885 119.215  1.00 96.53           C
ATOM   2675  N   MET m  50     395.432 184.567 117.189  1.00 94.83           N
ATOM   2676  CA  MET m  50     396.031 183.385 116.574  1.00 94.83           C
ATOM   2677  C   MET m  50     397.429 183.680 116.045  1.00 94.83           C
ATOM   2678  CB  MET m  50     395.152 182.878 115.422  1.00 94.83           C
ATOM   2679  O   MET m  50     397.768 184.830 115.779  1.00 94.83           O
ATOM   2680  CG  MET m  50     394.951 183.860 114.277  1.00 94.83           C
ATOM   2681  SD  MET m  50     393.771 183.190 113.090  1.00 94.83           S
ATOM   2682  CE  MET m  50     393.326 184.696 112.206  1.00 94.83           C
ATOM   2683  N   THR m  51     398.190 182.616 115.812  1.00 95.18           N
ATOM   2684  CA  THR m  51     399.498 182.677 115.162  1.00 95.18           C
ATOM   2685  C   THR m  51     399.482 181.782 113.936  1.00 95.18           C
ATOM   2686  CB  THR m  51     400.609 182.253 116.132  1.00 95.18           C
ATOM   2687  O   THR m  51     399.117 180.609 114.026  1.00 95.18           O
ATOM   2688  CG2 THR m  51     401.994 182.447 115.530  1.00 95.18           C
ATOM   2689  OG1 THR m  51     400.555 183.044 117.297  1.00 95.18           O
ATOM   2690  N   PHE m  52     399.877 182.334 112.793  1.00 89.14           N
ATOM   2691  CA  PHE m  52     400.188 181.564 111.598  1.00 89.14           C
ATOM   2692  C   PHE m  52     401.687 181.300 111.540  1.00 89.14           C
ATOM   2693  CB  PHE m  52     399.751 182.330 110.353  1.00 89.14           C
ATOM   2694  O   PHE m  52     402.476 182.214 111.774  1.00 89.14           O
ATOM   2695  CG  PHE m  52     398.259 182.504 110.210  1.00 89.14           C
ATOM   2696  CD1 PHE m  52     397.507 181.483 109.610  1.00 89.14           C
ATOM   2697  CD2 PHE m  52     397.621 183.673 110.660  1.00 89.14           C
ATOM   2698  CE1 PHE m  52     396.118 181.611 109.470  1.00 89.14           C
ATOM   2699  CE2 PHE m  52     396.230 183.802 110.510  1.00 89.14           C
ATOM   2700  CZ  PHE m  52     395.474 182.770 109.931  1.00 89.14           C
ATOM   2701  N   ASN m  53     402.069 180.080 111.173  1.00 86.87           N
ATOM   2702  CA  ASN m  53     403.456 179.762 110.855  1.00 86.87           C
ATOM   2703  C   ASN m  53     403.691 180.095 109.388  1.00 86.87           C
ATOM   2704  CB  ASN m  53     403.742 178.286 111.155  1.00 86.87           C
ATOM   2705  O   ASN m  53     403.062 179.488 108.516  1.00 86.87           O
ATOM   2706  CG  ASN m  53     403.654 177.947 112.629  1.00 86.87           C
ATOM   2707  ND2 ASN m  53     403.643 176.677 112.951  1.00 86.87           N
ATOM   2708  OD1 ASN m  53     403.577 178.782 113.512  1.00 86.87           O
ATOM   2709  N   ILE m  54     404.565 181.062 109.137  1.00 78.57           N
ATOM   2710  CA  ILE m  54     404.976 181.435 107.788  1.00 78.57           C
ATOM   2711  C   ILE m  54     405.689 180.217 107.179  1.00 78.57           C
ATOM   2712  CB  ILE m  54     405.872 182.689 107.824  1.00 78.57           C
ATOM   2713  O   ILE m  54     406.537 179.621 107.852  1.00 78.57           O
ATOM   2714  CG1 ILE m  54     405.141 183.880 108.462  1.00 78.57           C
ATOM   2715  CG2 ILE m  54     406.315 183.084 106.420  1.00 78.57           C
ATOM   2716  CD1 ILE m  54     406.038 185.107 108.658  1.00 78.57           C
ATOM   2717  N   PRO m  55     405.320 179.793 105.959  1.00 71.11           N
ATOM   2718  CA  PRO m  55     406.037 178.719 105.276  1.00 71.11           C
ATOM   2719  C   PRO m  55     407.500 179.118 105.017  1.00 71.11           C
ATOM   2720  CB  PRO m  55     405.240 178.462 103.992  1.00 71.11           C
ATOM   2721  O   PRO m  55     407.875 180.270 105.182  1.00 71.11           O
ATOM   2722  CG  PRO m  55     404.598 179.814 103.707  1.00 71.11           C
ATOM   2723  CD  PRO m  55     404.308 180.376 105.089  1.00 71.11           C
ATOM   2724  N   SER m  56     408.341 178.166 104.627  1.00 62.77           N
ATOM   2725  CA  SER m  56     409.722 178.430 104.212  1.00 62.77           C
ATOM   2726  C   SER m  56     409.845 178.068 102.727  1.00 62.77           C
ATOM   2727  CB  SER m  56     410.681 177.635 105.101  1.00 62.77           C
ATOM   2728  O   SER m  56     409.599 176.902 102.391  1.00 62.77           O
ATOM   2729  OG  SER m  56     412.008 177.672 104.626  1.00 62.77           O
ATOM   2730  N   PRO m  57     410.141 179.028 101.828  1.00 61.76           N
ATOM   2731  CA  PRO m  57     410.227 180.477 102.065  1.00 61.76           C
ATOM   2732  C   PRO m  57     408.862 181.112 102.372  1.00 61.76           C
ATOM   2733  CB  PRO m  57     410.837 181.062 100.789  1.00 61.76           C
ATOM   2734  O   PRO m  57     407.813 180.596 101.971  1.00 61.76           O
ATOM   2735  CG  PRO m  57     410.342 180.095  99.715  1.00 61.76           C
ATOM   2736  CD  PRO m  57     410.358 178.744 100.418  1.00 61.76           C
ATOM   2737  N   GLY m  58     408.871 182.236 103.089  1.00 65.37           N
ATOM   2738  CA  GLY m  58     407.651 182.891 103.560  1.00 65.37           C
ATOM   2739  C   GLY m  58     406.967 183.779 102.542  1.00 65.37           C
ATOM   2740  O   GLY m  58     405.738 183.888 102.514  1.00 65.37           O
ATOM   2741  N   TYR m  59     407.759 184.388 101.678  1.00 66.14           N
ATOM   2742  CA  TYR m  59     407.293 185.357 100.711  1.00 66.14           C
ATOM   2743  C   TYR m  59     407.922 185.117  99.359  1.00 66.14           C
ATOM   2744  CB  TYR m  59     407.618 186.761 101.204  1.00 66.14           C
ATOM   2745  O   TYR m  59     408.951 184.458  99.197  1.00 66.14           O
ATOM   2746  CG  TYR m  59     406.773 187.263 102.362  1.00 66.14           C
ATOM   2747  CD1 TYR m  59     405.646 188.069 102.118  1.00 66.14           C
ATOM   2748  CD2 TYR m  59     407.102 186.905 103.679  1.00 66.14           C
ATOM   2749  CE1 TYR m  59     404.798 188.444 103.179  1.00 66.14           C
ATOM   2750  CE2 TYR m  59     406.275 187.292 104.749  1.00 66.14           C
ATOM   2751  OH  TYR m  59     404.249 188.321 105.507  1.00 66.14           O
ATOM   2752  CZ  TYR m  59     405.106 188.034 104.495  1.00 66.14           C
ATOM   2753  N   GLY m  60     407.231 185.666  98.376  1.00 58.49           N
ATOM   2754  CA  GLY m  60     407.784 185.925  97.086  1.00 58.49           C
ATOM   2755  C   GLY m  60     408.598 187.190  97.000  1.00 58.49           C
ATOM   2756  O   GLY m  60     408.723 187.894  97.991  1.00 58.49           O
ATOM   2757  N   PRO m  61     409.194 187.472  95.841  1.00 55.37           N
ATOM   2758  CA  PRO m  61     409.995 188.670  95.702  1.00 55.37           C
ATOM   2759  C   PRO m  61     409.140 189.885  95.731  1.00 55.37           C
ATOM   2760  CB  PRO m  61     410.552 188.725  94.307  1.00 55.37           C
ATOM   2761  O   PRO m  61     407.966 189.849  95.386  1.00 55.37           O
ATOM   2762  CG  PRO m  61     409.563 187.837  93.591  1.00 55.37           C
ATOM   2763  CD  PRO m  61     409.005 186.844  94.554  1.00 55.37           C
ATOM   2764  N   ALA m  62     409.819 190.989  95.935  1.00 60.04           N
ATOM   2765  CA  ALA m  62     409.351 192.260  95.476  1.00 60.04           C
ATOM   2766  C   ALA m  62     409.071 192.287  93.958  1.00 60.04           C
ATOM   2767  CB  ALA m  62     410.412 193.269  95.876  1.00 60.04           C
ATOM   2768  O   ALA m  62     409.975 192.291  93.126  1.00 60.04           O
ATOM   2769  N   GLU m  63     407.800 192.429  93.614  1.00 59.51           N
ATOM   2770  CA  GLU m  63     407.279 192.860  92.325  1.00 59.51           C
ATOM   2771  C   GLU m  63     406.922 194.345  92.325  1.00 59.51           C
ATOM   2772  CB  GLU m  63     406.020 192.078  91.903  1.00 59.51           C
ATOM   2773  O   GLU m  63     406.297 194.873  93.252  1.00 59.51           O
ATOM   2774  CG  GLU m  63     405.056 191.563  92.961  1.00 59.51           C
ATOM   2775  CD  GLU m  63     403.968 190.645  92.384  1.00 59.51           C
ATOM   2776  OE1 GLU m  63     403.094 190.228  93.186  1.00 59.51           O
ATOM   2777  OE2 GLU m  63     403.669 190.671  91.171  1.00 59.51           O
ATOM   2778  N   ILE m  64     407.184 195.016  91.202  1.00 59.90           N
ATOM   2779  CA  ILE m  64     406.542 196.300  90.914  1.00 59.90           C
ATOM   2780  C   ILE m  64     405.046 196.062  90.715  1.00 59.90           C
ATOM   2781  CB  ILE m  64     407.158 196.995  89.681  1.00 59.90           C
ATOM   2782  O   ILE m  64     404.624 195.330  89.821  1.00 59.90           O
ATOM   2783  CG1 ILE m  64     408.642 197.322  89.946  1.00 59.90           C
ATOM   2784  CG2 ILE m  64     406.371 198.281  89.339  1.00 59.90           C
ATOM   2785  CD1 ILE m  64     409.389 197.880  88.730  1.00 59.90           C
ATOM   2786  N   VAL m  65     404.217 196.769  91.481  1.00 57.81           N
ATOM   2787  CA  VAL m  65     402.776 196.773  91.229  1.00 57.81           C
ATOM   2788  C   VAL m  65     402.437 197.932  90.306  1.00 57.81           C
ATOM   2789  CB  VAL m  65     401.961 196.789  92.523  1.00 57.81           C
ATOM   2790  O   VAL m  65     402.494 199.096  90.699  1.00 57.81           O
ATOM   2791  CG1 VAL m  65     400.481 196.565  92.185  1.00 57.81           C
ATOM   2792  CG2 VAL m  65     402.434 195.687  93.459  1.00 57.81           C
ATOM   2793  N   ALA m  66     402.066 197.615  89.064  1.00 62.48           N
ATOM   2794  CA  ALA m  66     401.773 198.615  88.043  1.00 62.48           C
ATOM   2795  C   ALA m  66     400.795 199.700  88.541  1.00 62.48           C
ATOM   2796  CB  ALA m  66     401.244 197.908  86.791  1.00 62.48           C
ATOM   2797  O   ALA m  66     399.701 199.416  89.038  1.00 62.48           O
ATOM   2798  N   GLY m  67     401.205 200.964  88.403  1.00 59.91           N
ATOM   2799  CA  GLY m  67     400.419 202.133  88.807  1.00 59.91           C
ATOM   2800  C   GLY m  67     400.308 202.361  90.319  1.00 59.91           C
ATOM   2801  O   GLY m  67     399.631 203.303  90.730  1.00 59.91           O
ATOM   2802  N   GLN m  68     400.948 201.536  91.149  1.00 57.73           N
ATOM   2803  CA  GLN m  68     400.991 201.737  92.593  1.00 57.73           C
ATOM   2804  C   GLN m  68     402.293 202.422  93.018  1.00 57.73           C
ATOM   2805  CB  GLN m  68     400.834 200.411  93.333  1.00 57.73           C
ATOM   2806  O   GLN m  68     403.347 202.182  92.433  1.00 57.73           O
ATOM   2807  CG  GLN m  68     399.500 199.708  93.053  1.00 57.73           C
ATOM   2808  CD  GLN m  68     398.289 200.518  93.495  1.00 57.73           C
ATOM   2809  NE2 GLN m  68     397.275 200.617  92.666  1.00 57.73           N
ATOM   2810  OE1 GLN m  68     398.217 201.068  94.584  1.00 57.73           O
ATOM   2811  N   PRO m  69     402.262 203.244  94.080  1.00 57.77           N
ATOM   2812  CA  PRO m  69     403.450 203.876  94.648  1.00 57.77           C
ATOM   2813  C   PRO m  69     404.197 202.921  95.595  1.00 57.77           C
ATOM   2814  CB  PRO m  69     402.897 205.115  95.356  1.00 57.77           C
ATOM   2815  O   PRO m  69     404.761 203.352  96.599  1.00 57.77           O
ATOM   2816  CG  PRO m  69     401.581 204.586  95.927  1.00 57.77           C
ATOM   2817  CD  PRO m  69     401.078 203.654  94.825  1.00 57.77           C
ATOM   2818  N   TYR m  70     404.126 201.617  95.344  1.00 57.80           N
ATOM   2819  CA  TYR m  70     404.795 200.588  96.123  1.00 57.80           C
ATOM   2820  C   TYR m  70     405.147 199.407  95.228  1.00 57.80           C
ATOM   2821  CB  TYR m  70     403.950 200.148  97.333  1.00 57.80           C
ATOM   2822  O   TYR m  70     404.455 199.115  94.250  1.00 57.80           O
ATOM   2823  CG  TYR m  70     402.620 199.497  97.011  1.00 57.80           C
ATOM   2824  CD1 TYR m  70     401.437 200.257  97.050  1.00 57.80           C
ATOM   2825  CD2 TYR m  70     402.557 198.125  96.705  1.00 57.80           C
ATOM   2826  CE1 TYR m  70     400.201 199.655  96.750  1.00 57.80           C
ATOM   2827  CE2 TYR m  70     401.325 197.518  96.408  1.00 57.80           C
ATOM   2828  OH  TYR m  70     398.959 197.718  96.082  1.00 57.80           O
ATOM   2829  CZ  TYR m  70     400.148 198.287  96.406  1.00 57.80           C
ATOM   2830  N   VAL m  71     406.204 198.713  95.612  1.00 55.36           N
ATOM   2831  CA  VAL m  71     406.440 197.330  95.208  1.00 55.36           C
ATOM   2832  C   VAL m  71     405.875 196.411  96.284  1.00 55.36           C
ATOM   2833  CB  VAL m  71     407.928 197.083  94.953  1.00 55.36           C
ATOM   2834  O   VAL m  71     405.703 196.851  97.428  1.00 55.36           O
ATOM   2835  CG1 VAL m  71     408.459 198.058  93.887  1.00 55.36           C
ATOM   2836  CG2 VAL m  71     408.720 197.219  96.244  1.00 55.36           C
ATOM   2837  N   ARG m  72     405.535 195.172  95.942  1.00 61.50           N
ATOM   2838  CA  ARG m  72     405.027 194.198  96.911  1.00 61.50           C
ATOM   2839  C   ARG m  72     405.784 192.886  96.816  1.00 61.50           C
ATOM   2840  CB  ARG m  72     403.506 193.990  96.781  1.00 61.50           C
ATOM   2841  O   ARG m  72     406.121 192.496  95.723  1.00 61.50           O
ATOM   2842  CG  ARG m  72     403.132 193.134  95.564  1.00 61.50           C
ATOM   2843  CD  ARG m  72     401.635 192.879  95.379  1.00 61.50           C
ATOM   2844  NE  ARG m  72     401.443 192.067  94.163  1.00 61.50           N
ATOM   2845  NH1 ARG m  72     400.124 193.410  92.869  1.00 61.50           N
ATOM   2846  NH2 ARG m  72     401.034 191.573  91.994  1.00 61.50           N
ATOM   2847  CZ  ARG m  72     400.867 192.354  93.018  1.00 61.50           C
ATOM   2848  N   ALA m  73     405.938 192.182  97.920  1.00 62.11           N
ATOM   2849  CA  ALA m  73     406.343 190.796  97.976  1.00 62.11           C
ATOM   2850  C   ALA m  73     405.148 189.939  98.402  1.00 62.11           C
ATOM   2851  CB  ALA m  73     407.555 190.684  98.893  1.00 62.11           C
ATOM   2852  O   ALA m  73     404.666 190.107  99.529  1.00 62.11           O
ATOM   2853  N   PRO m  74     404.597 189.073  97.529  1.00 67.28           N
ATOM   2854  CA  PRO m  74     403.419 188.283  97.855  1.00 67.28           C
ATOM   2855  C   PRO m  74     403.790 187.147  98.810  1.00 67.28           C
ATOM   2856  CB  PRO m  74     402.888 187.779  96.509  1.00 67.28           C
ATOM   2857  O   PRO m  74     404.603 186.291  98.495  1.00 67.28           O
ATOM   2858  CG  PRO m  74     404.136 187.688  95.631  1.00 67.28           C
ATOM   2859  CD  PRO m  74     405.022 188.814  96.155  1.00 67.28           C
ATOM   2860  N   GLY m  75     403.177 187.107  99.985  1.00 68.14           N
ATOM   2861  CA  GLY m  75     403.385 186.050 100.966  1.00 68.14           C
ATOM   2862  C   GLY m  75     402.785 184.725 100.522  1.00 68.14           C
ATOM   2863  O   GLY m  75     401.629 184.664 100.085  1.00 68.14           O
ATOM   2864  N   PHE m  76     403.542 183.648 100.699  1.00 70.40           N
ATOM   2865  CA  PHE m  76     403.003 182.304 100.583  1.00 70.40           C
ATOM   2866  C   PHE m  76     402.006 182.044 101.707  1.00 70.40           C
ATOM   2867  CB  PHE m  76     404.133 181.289 100.612  1.00 70.40           C
ATOM   2868  O   PHE m  76     402.213 182.424 102.860  1.00 70.40           O
ATOM   2869  CG  PHE m  76     404.937 181.241  99.343  1.00 70.40           C
ATOM   2870  CD1 PHE m  76     404.341 180.771  98.160  1.00 70.40           C
ATOM   2871  CD2 PHE m  76     406.293 181.599  99.359  1.00 70.40           C
ATOM   2872  CE1 PHE m  76     405.125 180.552  97.021  1.00 70.40           C
ATOM   2873  CE2 PHE m  76     407.078 181.371  98.224  1.00 70.40           C
ATOM   2874  CZ  PHE m  76     406.503 180.781  97.081  1.00 70.40           C
ATOM   2875  N   LEU m  77     400.887 181.403 101.366  1.00 75.52           N
ATOM   2876  CA  LEU m  77     399.799 181.237 102.319  1.00 75.52           C
ATOM   2877  C   LEU m  77     400.183 180.222 103.406  1.00 75.52           C
ATOM   2878  CB  LEU m  77     398.491 180.849 101.614  1.00 75.52           C
ATOM   2879  O   LEU m  77     400.426 179.055 103.084  1.00 75.52           O
ATOM   2880  CG  LEU m  77     397.983 181.879 100.590  1.00 75.52           C
ATOM   2881  CD1 LEU m  77     396.632 181.419 100.041  1.00 75.52           C
ATOM   2882  CD2 LEU m  77     397.792 183.274 101.183  1.00 75.52           C
ATOM   2883  N   PRO m  78     400.197 180.619 104.691  1.00 79.15           N
ATOM   2884  CA  PRO m  78     400.398 179.687 105.787  1.00 79.15           C
ATOM   2885  C   PRO m  78     399.220 178.716 105.920  1.00 79.15           C
ATOM   2886  CB  PRO m  78     400.564 180.570 107.024  1.00 79.15           C
ATOM   2887  O   PRO m  78     398.101 178.972 105.461  1.00 79.15           O
ATOM   2888  CG  PRO m  78     399.717 181.794 106.697  1.00 79.15           C
ATOM   2889  CD  PRO m  78     399.998 181.965 105.210  1.00 79.15           C
ATOM   2890  N   ALA m  79     399.459 177.603 106.614  1.00 81.12           N
ATOM   2891  CA  ALA m  79     398.399 176.677 106.992  1.00 81.12           C
ATOM   2892  C   ALA m  79     397.321 177.375 107.843  1.00 81.12           C
ATOM   2893  CB  ALA m  79     399.014 175.482 107.727  1.00 81.12           C
ATOM   2894  O   ALA m  79     397.593 178.351 108.539  1.00 81.12           O
ATOM   2895  N   VAL m  80     396.093 176.847 107.813  1.00 85.98           N
ATOM   2896  CA  VAL m  80     394.984 177.331 108.653  1.00 85.98           C
ATOM   2897  C   VAL m  80     395.421 177.377 110.118  1.00 85.98           C
ATOM   2898  CB  VAL m  80     393.745 176.423 108.507  1.00 85.98           C
ATOM   2899  O   VAL m  80     395.827 176.356 110.674  1.00 85.98           O
ATOM   2900  CG1 VAL m  80     392.588 176.825 109.432  1.00 85.98           C
ATOM   2901  CG2 VAL m  80     393.207 176.452 107.071  1.00 85.98           C
ATOM   2902  N   ALA m  81     395.288 178.541 110.751  1.00 89.65           N
ATOM   2903  CA  ALA m  81     395.530 178.695 112.176  1.00 89.65           C
ATOM   2904  C   ALA m  81     394.227 178.493 112.952  1.00 89.65           C
ATOM   2905  CB  ALA m  81     396.169 180.053 112.465  1.00 89.65           C
ATOM   2906  O   ALA m  81     393.137 178.832 112.484  1.00 89.65           O
ATOM   2907  N   VAL m  82     394.346 177.953 114.163  1.00 91.71           N
ATOM   2908  CA  VAL m  82     393.223 177.815 115.093  1.00 91.71           C
ATOM   2909  C   VAL m  82     393.316 178.931 116.129  1.00 91.71           C
ATOM   2910  CB  VAL m  82     393.182 176.432 115.756  1.00 91.71           C
ATOM   2911  O   VAL m  82     394.274 178.954 116.903  1.00 91.71           O
ATOM   2912  CG1 VAL m  82     391.975 176.326 116.698  1.00 91.71           C
ATOM   2913  CG2 VAL m  82     393.042 175.332 114.695  1.00 91.71           C
ATOM   2914  N   PRO m  83     392.337 179.845 116.181  1.00 94.11           N
ATOM   2915  CA  PRO m  83     392.356 180.920 117.153  1.00 94.11           C
ATOM   2916  C   PRO m  83     392.260 180.451 118.597  1.00 94.11           C
ATOM   2917  CB  PRO m  83     391.226 181.867 116.771  1.00 94.11           C
ATOM   2918  O   PRO m  83     391.395 179.648 118.956  1.00 94.11           O
ATOM   2919  CG  PRO m  83     390.946 181.539 115.307  1.00 94.11           C
ATOM   2920  CD  PRO m  83     391.297 180.070 115.194  1.00 94.11           C
ATOM   2921  N   ILE m  84     393.117 181.017 119.442  1.00 95.43           N
ATOM   2922  CA  ILE m  84     393.142 180.790 120.890  1.00 95.43           C
ATOM   2923  C   ILE m  84     392.186 181.727 121.634  1.00 95.43           C
ATOM   2924  CB  ILE m  84     394.580 180.903 121.435  1.00 95.43           C
ATOM   2925  O   ILE m  84     391.770 181.419 122.748  1.00 95.43           O
ATOM   2926  CG1 ILE m  84     395.196 182.303 121.206  1.00 95.43           C
ATOM   2927  CG2 ILE m  84     395.451 179.792 120.816  1.00 95.43           C
ATOM   2928  CD1 ILE m  84     396.477 182.543 122.010  1.00 95.43           C
ATOM   2929  N   ALA m  85     391.782 182.830 121.004  1.00 96.32           N
ATOM   2930  CA  ALA m  85     390.825 183.789 121.536  1.00 96.32           C
ATOM   2931  C   ALA m  85     389.831 184.219 120.450  1.00 96.32           C
ATOM   2932  CB  ALA m  85     391.586 184.976 122.136  1.00 96.32           C
ATOM   2933  O   ALA m  85     390.123 184.178 119.255  1.00 96.32           O
ATOM   2934  N   SER m  86     388.633 184.615 120.879  1.00 97.08           N
ATOM   2935  CA  SER m  86     387.651 185.259 120.006  1.00 97.08           C
ATOM   2936  C   SER m  86     387.862 186.768 120.033  1.00 97.08           C
ATOM   2937  CB  SER m  86     386.218 184.957 120.447  1.00 97.08           C
ATOM   2938  O   SER m  86     388.103 187.329 121.101  1.00 97.08           O
ATOM   2939  OG  SER m  86     385.957 183.566 120.495  1.00 97.08           O
ATOM   2940  N   GLY m  87     387.706 187.433 118.894  1.00 96.62           N
ATOM   2941  CA  GLY m  87     387.899 188.877 118.794  1.00 96.62           C
ATOM   2942  C   GLY m  87     387.811 189.374 117.360  1.00 96.62           C
ATOM   2943  O   GLY m  87     387.608 188.596 116.428  1.00 96.62           O
ATOM   2944  N   VAL m  88     387.955 190.685 117.185  1.00 97.35           N
ATOM   2945  CA  VAL m  88     388.069 191.289 115.856  1.00 97.35           C
ATOM   2946  C   VAL m  88     389.547 191.477 115.556  1.00 97.35           C
ATOM   2947  CB  VAL m  88     387.285 192.605 115.734  1.00 97.35           C
ATOM   2948  O   VAL m  88     390.197 192.291 116.204  1.00 97.35           O
ATOM   2949  CG1 VAL m  88     387.373 193.158 114.305  1.00 97.35           C
ATOM   2950  CG2 VAL m  88     385.801 192.390 116.065  1.00 97.35           C
ATOM   2951  N   ALA m  89     390.069 190.729 114.589  1.00 96.15           N
ATOM   2952  CA  ALA m  89     391.427 190.901 114.097  1.00 96.15           C
ATOM   2953  C   ALA m  89     391.557 192.254 113.391  1.00 96.15           C
ATOM   2954  CB  ALA m  89     391.762 189.748 113.150  1.00 96.15           C
ATOM   2955  O   ALA m  89     390.769 192.560 112.491  1.00 96.15           O
ATOM   2956  N   THR m  90     392.543 193.050 113.795  1.00 92.77           N
ATOM   2957  CA  THR m  90     392.751 194.413 113.277  1.00 92.77           C
ATOM   2958  C   THR m  90     394.170 194.652 112.789  1.00 92.77           C
ATOM   2959  CB  THR m  90     392.424 195.463 114.346  1.00 92.77           C
ATOM   2960  O   THR m  90     394.360 195.433 111.857  1.00 92.77           O
ATOM   2961  CG2 THR m  90     390.930 195.551 114.648  1.00 92.77           C
ATOM   2962  OG1 THR m  90     393.056 195.133 115.555  1.00 92.77           O
ATOM   2963  N   TRP m  91     395.163 193.982 113.371  1.00 91.55           N
ATOM   2964  CA  TRP m  91     396.560 194.124 112.976  1.00 91.55           C
ATOM   2965  C   TRP m  91     397.357 192.849 113.270  1.00 91.55           C
ATOM   2966  CB  TRP m  91     397.156 195.352 113.671  1.00 91.55           C
ATOM   2967  O   TRP m  91     396.894 191.955 113.984  1.00 91.55           O
ATOM   2968  CG  TRP m  91     397.385 195.193 115.137  1.00 91.55           C
ATOM   2969  CD1 TRP m  91     396.447 195.237 116.106  1.00 91.55           C
ATOM   2970  CD2 TRP m  91     398.633 194.884 115.810  1.00 91.55           C
ATOM   2971  CE2 TRP m  91     398.380 194.742 117.206  1.00 91.55           C
ATOM   2972  CE3 TRP m  91     399.954 194.706 115.358  1.00 91.55           C
ATOM   2973  NE1 TRP m  91     397.020 194.959 117.325  1.00 91.55           N
ATOM   2974  CH2 TRP m  91     400.710 194.259 117.624  1.00 91.55           C
ATOM   2975  CZ2 TRP m  91     399.399 194.406 118.111  1.00 91.55           C
ATOM   2976  CZ3 TRP m  91     400.984 194.420 116.260  1.00 91.55           C
ATOM   2977  N   ALA m  92     398.537 192.753 112.672  1.00 89.06           N
ATOM   2978  CA  ALA m  92     399.454 191.637 112.806  1.00 89.06           C
ATOM   2979  C   ALA m  92     400.858 192.131 113.140  1.00 89.06           C
ATOM   2980  CB  ALA m  92     399.474 190.834 111.502  1.00 89.06           C
ATOM   2981  O   ALA m  92     401.289 193.147 112.593  1.00 89.06           O
ATOM   2982  N   ARG m  93     401.572 191.371 113.969  1.00 82.34           N
ATOM   2983  CA  ARG m  93     403.020 191.478 114.153  1.00 82.34           C
ATOM   2984  C   ARG m  93     403.686 190.314 113.441  1.00 82.34           C
ATOM   2985  CB  ARG m  93     403.351 191.500 115.649  1.00 82.34           C
ATOM   2986  O   ARG m  93     403.315 189.164 113.687  1.00 82.34           O
ATOM   2987  CG  ARG m  93     404.850 191.704 115.887  1.00 82.34           C
ATOM   2988  CD  ARG m  93     405.110 192.382 117.235  1.00 82.34           C
ATOM   2989  NE  ARG m  93     404.784 193.816 117.169  1.00 82.34           N
ATOM   2990  NH1 ARG m  93     405.557 194.475 119.224  1.00 82.34           N
ATOM   2991  NH2 ARG m  93     404.677 195.975 117.862  1.00 82.34           N
ATOM   2992  CZ  ARG m  93     405.000 194.739 118.079  1.00 82.34           C
ATOM   2993  N   VAL m  94     404.636 190.600 112.563  1.00 81.06           N
ATOM   2994  CA  VAL m  94     405.348 189.576 111.798  1.00 81.06           C
ATOM   2995  C   VAL m  94     406.762 189.437 112.338  1.00 81.06           C
ATOM   2996  CB  VAL m  94     405.297 189.841 110.287  1.00 81.06           C
ATOM   2997  O   VAL m  94     407.472 190.431 112.506  1.00 81.06           O
ATOM   2998  CG1 VAL m  94     405.723 188.593 109.519  1.00 81.06           C
ATOM   2999  CG2 VAL m  94     403.852 190.133 109.850  1.00 81.06           C
ATOM   3000  N   LYS m  95     407.140 188.201 112.664  1.00 78.40           N
ATOM   3001  CA  LYS m  95     408.445 187.857 113.228  1.00 78.40           C
ATOM   3002  C   LYS m  95     409.169 186.855 112.352  1.00 78.40           C
ATOM   3003  CB  LYS m  95     408.304 187.275 114.636  1.00 78.40           C
ATOM   3004  O   LYS m  95     408.525 185.971 111.786  1.00 78.40           O
ATOM   3005  CG  LYS m  95     407.764 188.278 115.656  1.00 78.40           C
ATOM   3006  CD  LYS m  95     407.477 187.539 116.959  1.00 78.40           C
ATOM   3007  CE  LYS m  95     406.942 188.503 118.010  1.00 78.40           C
ATOM   3008  NZ  LYS m  95     406.324 187.734 119.108  1.00 78.40           N
ATOM   3009  N   ASN m  96     410.487 186.980 112.281  1.00 74.01           N
ATOM   3010  CA  ASN m  96     411.343 185.993 111.635  1.00 74.01           C
ATOM   3011  C   ASN m  96     411.425 184.693 112.463  1.00 74.01           C
ATOM   3012  CB  ASN m  96     412.703 186.651 111.341  1.00 74.01           C
ATOM   3013  O   ASN m  96     410.846 184.578 113.551  1.00 74.01           O
ATOM   3014  CG  ASN m  96     413.555 186.981 112.549  1.00 74.01           C
ATOM   3015  ND2 ASN m  96     414.498 187.873 112.405  1.00 74.01           N
ATOM   3016  OD1 ASN m  96     413.418 186.399 113.617  1.00 74.01           O
ATOM   3017  N   SER m  97     412.147 183.694 111.958  1.00 75.97           N
ATOM   3018  CA  SER m  97     412.344 182.411 112.651  1.00 75.97           C
ATOM   3019  C   SER m  97     413.125 182.526 113.973  1.00 75.97           C
ATOM   3020  CB  SER m  97     413.052 181.440 111.710  1.00 75.97           C
ATOM   3021  O   SER m  97     412.931 181.699 114.867  1.00 75.97           O
ATOM   3022  OG  SER m  97     414.359 181.908 111.460  1.00 75.97           O
ATOM   3023  N   GLY m  98     413.950 183.568 114.133  1.00 73.31           N
ATOM   3024  CA  GLY m  98     414.628 183.923 115.385  1.00 73.31           C
ATOM   3025  C   GLY m  98     413.696 184.524 116.444  1.00 73.31           C
ATOM   3026  O   GLY m  98     414.044 184.572 117.625  1.00 73.31           O
ATOM   3027  N   GLY m  99     412.485 184.926 116.048  1.00 78.03           N
ATOM   3028  CA  GLY m  99     411.502 185.578 116.906  1.00 78.03           C
ATOM   3029  C   GLY m  99     411.654 187.098 116.983  1.00 78.03           C
ATOM   3030  O   GLY m  99     410.909 187.732 117.740  1.00 78.03           O
ATOM   3031  N   ASP m 100     412.567 187.683 116.207  1.00 73.18           N
ATOM   3032  CA  ASP m 100     412.703 189.131 116.106  1.00 73.18           C
ATOM   3033  C   ASP m 100     411.543 189.709 115.298  1.00 73.18           C
ATOM   3034  CB  ASP m 100     414.051 189.553 115.516  1.00 73.18           C
ATOM   3035  O   ASP m 100     411.039 189.099 114.356  1.00 73.18           O
ATOM   3036  CG  ASP m 100     415.233 189.079 116.358  1.00 73.18           C
ATOM   3037  OD1 ASP m 100     415.190 189.320 117.589  1.00 73.18           O
ATOM   3038  OD2 ASP m 100     416.176 188.507 115.771  1.00 73.18           O
ATOM   3039  N   VAL m 101     411.078 190.884 115.715  1.00 72.97           N
ATOM   3040  CA  VAL m 101     409.964 191.575 115.069  1.00 72.97           C
ATOM   3041  C   VAL m 101     410.484 192.340 113.862  1.00 72.97           C
ATOM   3042  CB  VAL m 101     409.258 192.529 116.044  1.00 72.97           C
ATOM   3043  O   VAL m 101     411.285 193.256 114.025  1.00 72.97           O
ATOM   3044  CG1 VAL m 101     408.067 193.176 115.340  1.00 72.97           C
ATOM   3045  CG2 VAL m 101     408.745 191.804 117.298  1.00 72.97           C
ATOM   3046  N   GLU m 102     409.962 192.024 112.681  1.00 69.12           N
ATOM   3047  CA  GLU m 102     410.373 192.678 111.436  1.00 69.12           C
ATOM   3048  C   GLU m 102     409.446 193.837 111.077  1.00 69.12           C
ATOM   3049  CB  GLU m 102     410.419 191.647 110.305  1.00 69.12           C
ATOM   3050  O   GLU m 102     409.894 194.964 110.873  1.00 69.12           O
ATOM   3051  CG  GLU m 102     411.452 190.534 110.525  1.00 69.12           C
ATOM   3052  CD  GLU m 102     412.891 191.050 110.713  1.00 69.12           C
ATOM   3053  OE1 GLU m 102     413.672 190.304 111.336  1.00 69.12           O
ATOM   3054  OE2 GLU m 102     413.218 192.180 110.265  1.00 69.12           O
ATOM   3055  N   PHE m 103     408.133 193.599 111.050  1.00 69.90           N
ATOM   3056  CA  PHE m 103     407.154 194.655 110.809  1.00 69.90           C
ATOM   3057  C   PHE m 103     405.773 194.326 111.369  1.00 69.90           C
ATOM   3058  CB  PHE m 103     407.083 195.002 109.312  1.00 69.90           C
ATOM   3059  O   PHE m 103     405.396 193.170 111.567  1.00 69.90           O
ATOM   3060  CG  PHE m 103     406.920 193.811 108.400  1.00 69.90           C
ATOM   3061  CD1 PHE m 103     408.026 193.334 107.680  1.00 69.90           C
ATOM   3062  CD2 PHE m 103     405.684 193.159 108.297  1.00 69.90           C
ATOM   3063  CE1 PHE m 103     407.884 192.238 106.821  1.00 69.90           C
ATOM   3064  CE2 PHE m 103     405.581 192.008 107.510  1.00 69.90           C
ATOM   3065  CZ  PHE m 103     406.663 191.548 106.748  1.00 69.90           C
ATOM   3066  N   ASP m 104     404.995 195.386 111.564  1.00 72.84           N
ATOM   3067  CA  ASP m 104     403.574 195.312 111.866  1.00 72.84           C
ATOM   3068  C   ASP m 104     402.766 195.739 110.634  1.00 72.84           C
ATOM   3069  CB  ASP m 104     403.220 196.203 113.065  1.00 72.84           C
ATOM   3070  O   ASP m 104     403.177 196.630 109.884  1.00 72.84           O
ATOM   3071  CG  ASP m 104     403.812 195.778 114.407  1.00 72.84           C
ATOM   3072  OD1 ASP m 104     404.213 194.612 114.586  1.00 72.84           O
ATOM   3073  OD2 ASP m 104     403.790 196.609 115.342  1.00 72.84           O
ATOM   3074  N   GLY m 105     401.580 195.164 110.455  1.00 77.12           N
ATOM   3075  CA  GLY m 105     400.678 195.521 109.363  1.00 77.12           C
ATOM   3076  C   GLY m 105     399.213 195.400 109.746  1.00 77.12           C
ATOM   3077  O   GLY m 105     398.857 194.742 110.724  1.00 77.12           O
ATOM   3078  N   ASP m 106     398.345 196.038 108.968  1.00 82.06           N
ATOM   3079  CA  ASP m 106     396.906 195.940 109.167  1.00 82.06           C
ATOM   3080  C   ASP m 106     396.372 194.568 108.733  1.00 82.06           C
ATOM   3081  CB  ASP m 106     396.177 197.119 108.500  1.00 82.06           C
ATOM   3082  O   ASP m 106     396.901 193.896 107.841  1.00 82.06           O
ATOM   3083  CG  ASP m 106     396.271 197.181 106.969  1.00 82.06           C
ATOM   3084  OD1 ASP m 106     397.266 196.690 106.392  1.00 82.06           O
ATOM   3085  OD2 ASP m 106     395.337 197.750 106.359  1.00 82.06           O
ATOM   3086  N   VAL m 107     395.293 194.148 109.391  1.00 89.64           N
ATOM   3087  CA  VAL m 107     394.584 192.906 109.085  1.00 89.64           C
ATOM   3088  C   VAL m 107     393.182 193.238 108.606  1.00 89.64           C
ATOM   3089  CB  VAL m 107     394.560 191.946 110.282  1.00 89.64           C
ATOM   3090  O   VAL m 107     392.459 194.021 109.221  1.00 89.64           O
ATOM   3091  CG1 VAL m 107     393.722 190.698 109.994  1.00 89.64           C
ATOM   3092  CG2 VAL m 107     395.964 191.455 110.633  1.00 89.64           C
ATOM   3093  N   GLY m 108     392.772 192.603 107.513  1.00 89.57           N
ATOM   3094  CA  GLY m 108     391.452 192.795 106.933  1.00 89.57           C
ATOM   3095  C   GLY m 108     390.870 191.512 106.360  1.00 89.57           C
ATOM   3096  O   GLY m 108     391.471 190.443 106.403  1.00 89.57           O
ATOM   3097  N   THR m 109     389.658 191.604 105.819  1.00 87.94           N
ATOM   3098  CA  THR m 109     389.046 190.488 105.085  1.00 87.94           C
ATOM   3099  C   THR m 109     389.681 190.348 103.699  1.00 87.94           C
ATOM   3100  CB  THR m 109     387.527 190.669 104.964  1.00 87.94           C
ATOM   3101  O   THR m 109     390.356 191.265 103.222  1.00 87.94           O
ATOM   3102  CG2 THR m 109     386.838 190.787 106.325  1.00 87.94           C
ATOM   3103  OG1 THR m 109     387.223 191.836 104.232  1.00 87.94           O
ATOM   3104  N   SER m 110     389.412 189.248 102.994  1.00 83.32           N
ATOM   3105  CA  SER m 110     389.857 189.037 101.603  1.00 83.32           C
ATOM   3106  C   SER m 110     389.495 190.176 100.637  1.00 83.32           C
ATOM   3107  CB  SER m 110     389.265 187.736 101.063  1.00 83.32           C
ATOM   3108  O   SER m 110     390.199 190.390  99.656  1.00 83.32           O
ATOM   3109  OG  SER m 110     389.446 186.696 102.000  1.00 83.32           O
ATOM   3110  N   ALA m 111     388.428 190.931 100.921  1.00 81.09           N
ATOM   3111  CA  ALA m 111     387.993 192.073 100.113  1.00 81.09           C
ATOM   3112  C   ALA m 111     388.724 193.390 100.440  1.00 81.09           C
ATOM   3113  CB  ALA m 111     386.477 192.218 100.287  1.00 81.09           C
ATOM   3114  O   ALA m 111     388.505 194.398  99.770  1.00 81.09           O
ATOM   3115  N   SER m 112     389.555 193.412 101.482  1.00 75.88           N
ATOM   3116  CA  SER m 112     390.296 194.603 101.899  1.00 75.88           C
ATOM   3117  C   SER m 112     391.601 194.787 101.114  1.00 75.88           C
ATOM   3118  CB  SER m 112     390.558 194.554 103.407  1.00 75.88           C
ATOM   3119  O   SER m 112     392.054 193.914 100.365  1.00 75.88           O
ATOM   3120  OG  SER m 112     391.571 193.617 103.689  1.00 75.88           O
ATOM   3121  N   SER m 113     392.235 195.937 101.322  1.00 74.39           N
ATOM   3122  CA  SER m 113     393.594 196.238 100.864  1.00 74.39           C
ATOM   3123  C   SER m 113     394.662 195.998 101.937  1.00 74.39           C
ATOM   3124  CB  SER m 113     393.641 197.675 100.332  1.00 74.39           C
ATOM   3125  O   SER m 113     395.796 196.432 101.729  1.00 74.39           O
ATOM   3126  OG  SER m 113     393.153 198.589 101.299  1.00 74.39           O
ATOM   3127  N   ALA m 114     394.305 195.336 103.045  1.00 77.19           N
ATOM   3128  CA  ALA m 114     395.177 195.128 104.196  1.00 77.19           C
ATOM   3129  C   ALA m 114     396.416 194.284 103.868  1.00 77.19           C
ATOM   3130  CB  ALA m 114     394.354 194.486 105.317  1.00 77.19           C
ATOM   3131  O   ALA m 114     396.388 193.478 102.929  1.00 77.19           O
ATOM   3132  N   PHE m 115     397.467 194.469 104.669  1.00 75.15           N
ATOM   3133  CA  PHE m 115     398.731 193.737 104.603  1.00 75.15           C
ATOM   3134  C   PHE m 115     398.526 192.223 104.773  1.00 75.15           C
ATOM   3135  CB  PHE m 115     399.682 194.315 105.668  1.00 75.15           C
ATOM   3136  O   PHE m 115     399.013 191.449 103.950  1.00 75.15           O
ATOM   3137  CG  PHE m 115     400.882 193.431 105.906  1.00 75.15           C
ATOM   3138  CD1 PHE m 115     400.915 192.585 107.025  1.00 75.15           C
ATOM   3139  CD2 PHE m 115     401.892 193.347 104.942  1.00 75.15           C
ATOM   3140  CE1 PHE m 115     401.872 191.562 107.104  1.00 75.15           C
ATOM   3141  CE2 PHE m 115     402.835 192.309 105.014  1.00 75.15           C
ATOM   3142  CZ  PHE m 115     402.786 191.390 106.059  1.00 75.15           C
ATOM   3143  N   VAL m 116     397.747 191.799 105.777  1.00 82.59           N
ATOM   3144  CA  VAL m 116     397.266 190.411 105.896  1.00 82.59           C
ATOM   3145  C   VAL m 116     395.761 190.361 105.682  1.00 82.59           C
ATOM   3146  CB  VAL m 116     397.638 189.745 107.232  1.00 82.59           C
ATOM   3147  O   VAL m 116     394.979 191.008 106.380  1.00 82.59           O
ATOM   3148  CG1 VAL m 116     397.178 188.281 107.287  1.00 82.59           C
ATOM   3149  CG2 VAL m 116     399.141 189.772 107.483  1.00 82.59           C
ATOM   3150  N   LYS m 117     395.332 189.526 104.740  1.00 82.85           N
ATOM   3151  CA  LYS m 117     393.922 189.272 104.454  1.00 82.85           C
ATOM   3152  C   LYS m 117     393.526 187.909 104.987  1.00 82.85           C
ATOM   3153  CB  LYS m 117     393.635 189.399 102.959  1.00 82.85           C
ATOM   3154  O   LYS m 117     394.091 186.897 104.580  1.00 82.85           O
ATOM   3155  CG  LYS m 117     394.143 190.724 102.383  1.00 82.85           C
ATOM   3156  CD  LYS m 117     393.654 190.919 100.949  1.00 82.85           C
ATOM   3157  CE  LYS m 117     394.531 191.990 100.303  1.00 82.85           C
ATOM   3158  NZ  LYS m 117     394.075 192.296  98.931  1.00 82.85           N
ATOM   3159  N   LEU m 118     392.519 187.879 105.847  1.00 89.12           N
ATOM   3160  CA  LEU m 118     391.964 186.670 106.443  1.00 89.12           C
ATOM   3161  C   LEU m 118     390.624 186.295 105.805  1.00 89.12           C
ATOM   3162  CB  LEU m 118     391.808 186.877 107.958  1.00 89.12           C
ATOM   3163  O   LEU m 118     389.894 187.156 105.305  1.00 89.12           O
ATOM   3164  CG  LEU m 118     393.105 187.218 108.712  1.00 89.12           C
ATOM   3165  CD1 LEU m 118     392.768 187.403 110.189  1.00 89.12           C
ATOM   3166  CD2 LEU m 118     394.169 186.132 108.568  1.00 89.12           C
ATOM   3167  N   SER m 119     390.255 185.018 105.911  1.00 86.16           N
ATOM   3168  CA  SER m 119     388.912 184.545 105.549  1.00 86.16           C
ATOM   3169  C   SER m 119     387.808 185.173 106.407  1.00 86.16           C
ATOM   3170  CB  SER m 119     388.848 183.019 105.638  1.00 86.16           C
ATOM   3171  O   SER m 119     386.680 185.341 105.947  1.00 86.16           O
ATOM   3172  OG  SER m 119     389.141 182.539 106.941  1.00 86.16           O
ATOM   3173  N   THR m 120     388.134 185.572 107.640  1.00 89.32           N
ATOM   3174  CA  THR m 120     387.289 186.396 108.508  1.00 89.32           C
ATOM   3175  C   THR m 120     388.153 187.210 109.467  1.00 89.32           C
ATOM   3176  CB  THR m 120     386.275 185.539 109.288  1.00 89.32           C
ATOM   3177  O   THR m 120     389.142 186.707 109.996  1.00 89.32           O
ATOM   3178  CG2 THR m 120     386.892 184.480 110.203  1.00 89.32           C
ATOM   3179  OG1 THR m 120     385.473 186.362 110.107  1.00 89.32           O
ATOM   3180  N   THR m 121     387.767 188.460 109.725  1.00 95.28           N
ATOM   3181  CA  THR m 121     388.318 189.255 110.836  1.00 95.28           C
ATOM   3182  C   THR m 121     387.522 189.072 112.121  1.00 95.28           C
ATOM   3183  CB  THR m 121     388.361 190.747 110.500  1.00 95.28           C
ATOM   3184  O   THR m 121     388.046 189.326 113.197  1.00 95.28           O
ATOM   3185  CG2 THR m 121     389.365 191.044 109.393  1.00 95.28           C
ATOM   3186  OG1 THR m 121     387.094 191.182 110.051  1.00 95.28           O
ATOM   3187  N   ASN m 122     386.278 188.591 112.039  1.00 96.37           N
ATOM   3188  CA  ASN m 122     385.504 188.178 113.205  1.00 96.37           C
ATOM   3189  C   ASN m 122     385.937 186.764 113.584  1.00 96.37           C
ATOM   3190  CB  ASN m 122     384.003 188.284 112.901  1.00 96.37           C
ATOM   3191  O   ASN m 122     385.409 185.773 113.073  1.00 96.37           O
ATOM   3192  CG  ASN m 122     383.516 189.717 112.824  1.00 96.37           C
ATOM   3193  ND2 ASN m 122     382.380 189.937 112.208  1.00 96.37           N
ATOM   3194  OD1 ASN m 122     384.107 190.654 113.325  1.00 96.37           O
ATOM   3195  N   VAL m 123     386.949 186.698 114.438  1.00 95.25           N
ATOM   3196  CA  VAL m 123     387.608 185.472 114.859  1.00 95.25           C
ATOM   3197  C   VAL m 123     386.827 184.850 116.013  1.00 95.25           C
ATOM   3198  CB  VAL m 123     389.067 185.773 115.240  1.00 95.25           C
ATOM   3199  O   VAL m 123     386.479 185.521 116.985  1.00 95.25           O
ATOM   3200  CG1 VAL m 123     389.782 184.492 115.618  1.00 95.25           C
ATOM   3201  CG2 VAL m 123     389.855 186.372 114.065  1.00 95.25           C
ATOM   3202  N   THR m 124     386.554 183.551 115.916  1.00 94.93           N
ATOM   3203  CA  THR m 124     385.981 182.763 117.012  1.00 94.93           C
ATOM   3204  C   THR m 124     387.016 181.748 117.468  1.00 94.93           C
ATOM   3205  CB  THR m 124     384.680 182.076 116.583  1.00 94.93           C
ATOM   3206  O   THR m 124     387.541 181.001 116.644  1.00 94.93           O
ATOM   3207  CG2 THR m 124     384.010 181.304 117.719  1.00 94.93           C
ATOM   3208  OG1 THR m 124     383.757 183.053 116.160  1.00 94.93           O
ATOM   3209  N   SER m 125     387.298 181.706 118.770  1.00 95.29           N
ATOM   3210  CA  SER m 125     388.201 180.716 119.357  1.00 95.29           C
ATOM   3211  C   SER m 125     387.810 179.302 118.925  1.00 95.29           C
ATOM   3212  CB  SER m 125     388.205 180.819 120.881  1.00 95.29           C
ATOM   3213  O   SER m 125     386.632 178.934 118.940  1.00 95.29           O
ATOM   3214  OG  SER m 125     389.100 179.875 121.434  1.00 95.29           O
ATOM   3215  N   GLY m 126     388.800 178.523 118.496  1.00 91.40           N
ATOM   3216  CA  GLY m 126     388.621 177.155 118.016  1.00 91.40           C
ATOM   3217  C   GLY m 126     388.076 177.022 116.590  1.00 91.40           C
ATOM   3218  O   GLY m 126     388.081 175.915 116.054  1.00 91.40           O
ATOM   3219  N   VAL m 127     387.635 178.108 115.944  1.00 89.31           N
ATOM   3220  CA  VAL m 127     387.154 178.081 114.555  1.00 89.31           C
ATOM   3221  C   VAL m 127     388.282 178.527 113.637  1.00 89.31           C
ATOM   3222  CB  VAL m 127     385.897 178.946 114.361  1.00 89.31           C
ATOM   3223  O   VAL m 127     388.650 179.697 113.635  1.00 89.31           O
ATOM   3224  CG1 VAL m 127     385.366 178.820 112.926  1.00 89.31           C
ATOM   3225  CG2 VAL m 127     384.774 178.514 115.314  1.00 89.31           C
ATOM   3226  N   GLY m 128     388.834 177.582 112.874  1.00 91.28           N
ATOM   3227  CA  GLY m 128     389.995 177.823 112.020  1.00 91.28           C
ATOM   3228  C   GLY m 128     389.812 179.002 111.061  1.00 91.28           C
ATOM   3229  O   GLY m 128     388.760 179.154 110.437  1.00 91.28           O
ATOM   3230  N   VAL m 129     390.860 179.812 110.928  1.00 89.51           N
ATOM   3231  CA  VAL m 129     390.922 180.958 110.016  1.00 89.51           C
ATOM   3232  C   VAL m 129     392.104 180.757 109.076  1.00 89.51           C
ATOM   3233  CB  VAL m 129     391.033 182.286 110.785  1.00 89.51           C
ATOM   3234  O   VAL m 129     393.163 180.283 109.480  1.00 89.51           O
ATOM   3235  CG1 VAL m 129     391.026 183.498 109.843  1.00 89.51           C
ATOM   3236  CG2 VAL m 129     389.879 182.478 111.778  1.00 89.51           C
ATOM   3237  N   SER m 130     391.923 181.105 107.806  1.00 87.17           N
ATOM   3238  CA  SER m 130     392.978 181.060 106.799  1.00 87.17           C
ATOM   3239  C   SER m 130     393.426 182.467 106.438  1.00 87.17           C
ATOM   3240  CB  SER m 130     392.528 180.301 105.546  1.00 87.17           C
ATOM   3241  O   SER m 130     392.611 183.392 106.370  1.00 87.17           O
ATOM   3242  OG  SER m 130     391.274 180.750 105.063  1.00 87.17           O
ATOM   3243  N   VAL m 131     394.716 182.613 106.146  1.00 85.71           N
ATOM   3244  CA  VAL m 131     395.205 183.742 105.356  1.00 85.71           C
ATOM   3245  C   VAL m 131     394.808 183.486 103.904  1.00 85.71           C
ATOM   3246  CB  VAL m 131     396.724 183.919 105.504  1.00 85.71           C
ATOM   3247  O   VAL m 131     395.038 182.407 103.366  1.00 85.71           O
ATOM   3248  CG1 VAL m 131     397.255 185.083 104.663  1.00 85.71           C
ATOM   3249  CG2 VAL m 131     397.117 184.204 106.956  1.00 85.71           C
ATOM   3250  N   THR m 132     394.171 184.468 103.278  1.00 80.61           N
ATOM   3251  CA  THR m 132     393.790 184.433 101.857  1.00 80.61           C
ATOM   3252  C   THR m 132     394.757 185.206 100.971  1.00 80.61           C
ATOM   3253  CB  THR m 132     392.361 184.949 101.648  1.00 80.61           C
ATOM   3254  O   THR m 132     394.808 184.962  99.775  1.00 80.61           O
ATOM   3255  CG2 THR m 132     391.356 184.054 102.374  1.00 80.61           C
ATOM   3256  OG1 THR m 132     392.192 186.270 102.136  1.00 80.61           O
ATOM   3257  N   ALA m 133     395.496 186.149 101.556  1.00 78.69           N
ATOM   3258  CA  ALA m 133     396.639 186.820 100.951  1.00 78.69           C
ATOM   3259  C   ALA m 133     397.453 187.480 102.068  1.00 78.69           C
ATOM   3260  CB  ALA m 133     396.167 187.878  99.944  1.00 78.69           C
ATOM   3261  O   ALA m 133     396.874 187.945 103.051  1.00 78.69           O
ATOM   3262  N   SER m 134     398.764 187.570 101.904  1.00 75.27           N
ATOM   3263  CA  SER m 134     399.573 188.560 102.611  1.00 75.27           C
ATOM   3264  C   SER m 134     400.545 189.168 101.613  1.00 75.27           C
ATOM   3265  CB  SER m 134     400.269 187.967 103.838  1.00 75.27           C
ATOM   3266  O   SER m 134     400.912 188.488 100.660  1.00 75.27           O
ATOM   3267  OG  SER m 134     401.221 186.988 103.492  1.00 75.27           O
ATOM   3268  N   GLU m 135     400.906 190.436 101.756  1.00 69.85           N
ATOM   3269  CA  GLU m 135     401.856 191.068 100.836  1.00 69.85           C
ATOM   3270  C   GLU m 135     402.684 192.127 101.555  1.00 69.85           C
ATOM   3271  CB  GLU m 135     401.144 191.630  99.585  1.00 69.85           C
ATOM   3272  O   GLU m 135     402.137 193.124 102.017  1.00 69.85           O
ATOM   3273  CG  GLU m 135     400.032 192.656  99.854  1.00 69.85           C
ATOM   3274  CD  GLU m 135     399.333 193.106  98.571  1.00 69.85           C
ATOM   3275  OE1 GLU m 135     399.765 194.104  97.960  1.00 69.85           O
ATOM   3276  OE2 GLU m 135     398.206 192.656  98.276  1.00 69.85           O
ATOM   3277  N   TYR m 136     404.001 191.940 101.654  1.00 66.91           N
ATOM   3278  CA  TYR m 136     404.876 192.997 102.160  1.00 66.91           C
ATOM   3279  C   TYR m 136     404.964 194.082 101.114  1.00 66.91           C
ATOM   3280  CB  TYR m 136     406.245 192.444 102.551  1.00 66.91           C
ATOM   3281  O   TYR m 136     405.307 193.803  99.980  1.00 66.91           O
ATOM   3282  CG  TYR m 136     407.172 193.500 103.119  1.00 66.91           C
ATOM   3283  CD1 TYR m 136     408.377 193.820 102.468  1.00 66.91           C
ATOM   3284  CD2 TYR m 136     406.857 194.126 104.341  1.00 66.91           C
ATOM   3285  CE1 TYR m 136     409.280 194.719 103.068  1.00 66.91           C
ATOM   3286  CE2 TYR m 136     407.728 195.085 104.894  1.00 66.91           C
ATOM   3287  OH  TYR m 136     409.831 196.253 104.799  1.00 66.91           O
ATOM   3288  CZ  TYR m 136     408.948 195.378 104.257  1.00 66.91           C
ATOM   3289  N   ARG m 137     404.590 195.312 101.452  1.00 60.07           N
ATOM   3290  CA  ARG m 137     404.633 196.424 100.506  1.00 60.07           C
ATOM   3291  C   ARG m 137     405.716 197.376 100.926  1.00 60.07           C
ATOM   3292  CB  ARG m 137     403.296 197.155 100.428  1.00 60.07           C
ATOM   3293  O   ARG m 137     405.609 197.956 102.003  1.00 60.07           O
ATOM   3294  CG  ARG m 137     402.194 196.312  99.789  1.00 60.07           C
ATOM   3295  CD  ARG m 137     400.934 197.176  99.764  1.00 60.07           C
ATOM   3296  NE  ARG m 137     399.815 196.459  99.150  1.00 60.07           N
ATOM   3297  NH1 ARG m 137     398.087 197.372 100.323  1.00 60.07           N
ATOM   3298  NH2 ARG m 137     397.714 195.626  99.002  1.00 60.07           N
ATOM   3299  CZ  ARG m 137     398.546 196.500  99.476  1.00 60.07           C
ATOM   3300  N   GLN m 138     406.657 197.636 100.033  1.00 57.47           N
ATOM   3301  CA  GLN m 138     407.563 198.748 100.200  1.00 57.47           C
ATOM   3302  C   GLN m 138     407.141 199.922  99.334  1.00 57.47           C
ATOM   3303  CB  GLN m 138     408.987 198.332  99.920  1.00 57.47           C
ATOM   3304  O   GLN m 138     407.091 199.837  98.108  1.00 57.47           O
ATOM   3305  CG  GLN m 138     409.911 199.520 100.143  1.00 57.47           C
ATOM   3306  CD  GLN m 138     410.045 199.995 101.578  1.00 57.47           C
ATOM   3307  NE2 GLN m 138     410.472 201.218 101.786  1.00 57.47           N
ATOM   3308  OE1 GLN m 138     409.757 199.315 102.539  1.00 57.47           O
[truncated: 8,466,559 more chars]
